# Supplementary material for: Haplotype-based association mapping of genomic regions associated with Zymoseptoria tritici resistance using 217 diverse wheat genotypes
Source: BMC Plant Biol. 2024 Jul 18;24:682. doi: 10.1186/s12870-024-05400-1 (PMC11256644; doi:10.1186/s12870-024-05400-1)
Supplement: Supplementary file 1 — Supplementary Material 1. [file 12870_2024_5400_MOESM1_ESM.xlsx]

## Sheet: ANOVA_HID
	obiekt-Addict	8.32027
	obiekt-Agil	18.2296
	obiekt-Akteur	27.3977
	obiekt-Alcazar	20.5689
	obiekt-Alchemy	7.89203
	obiekt-Amifor	21.6268
	obiekt-Apache	60.919
	obiekt-Arezzo	23.3882
	obiekt-Arina	11.4976
	obiekt-Arkadia	11.9583
	obiekt-Arktis	50.0376
	obiekt-Armada	12.7636
	obiekt-Artagnan	12.6866
	obiekt-Artist	28.4137
	obiekt-Askalon	31.5311
	obiekt-Astoria	14.2492
	obiekt-Atomic	10.2073
	obiekt-Avalon (W 2564)	24.0678
	obiekt-Avenir	23.8975
	obiekt-Bagou	25.014
	obiekt-Balance	29.151
	obiekt-Baletka	39.3797
	obiekt-Bamberka	15.713
	obiekt-Banderola	37.6317
	obiekt-Barok	6.19186
	obiekt-Batuta	28.3023
	obiekt-Begra	64.8589
	obiekt-Belenus	9.91316
	obiekt-Belepi	7.70549
	obiekt-Bockris	6.36637
	obiekt-Bogatka	31.4503
	obiekt-Bombus	18.438
	obiekt-Boomer	18.3705
	obiekt-Bulgaria88	55.5876
	obiekt-Butaro	19.3134
	obiekt-Bystra	19.0779
	obiekt-CELEBRATION	6.97312
	obiekt-CHILTON	14.262
	obiekt-CHINESE SPRING	18.0849
	obiekt-Capone	3.53468
	obiekt-Caroll	25.0083
	obiekt-Colonia	15.3903
	obiekt-Courtot	13.294
	obiekt-Cs Synthetic (6x)7D	3.50536
	obiekt-Dacanto	27.6551
	obiekt-Dekan	16.1167
	obiekt-Desamo	8.49211
	obiekt-Descartes	18.7464
	obiekt-Diderot	13.5632
	obiekt-EDELRUN	20.4759
	obiekt-ERON (ERIN)	27.1711
	obiekt-Edgar	10.3636
	obiekt-Elipsa	28.7241
	obiekt-Elixer	10.8162
	obiekt-Eperon	50.3497
	obiekt-Estanzuela Federal	56.5358
	obiekt-Estivus	51.3991
	obiekt-Etana	43.0601
	obiekt-Evolution	8.29752
	obiekt-FAMULUS	11.8042
	obiekt-Fakir	30.2683
	obiekt-Fermi	12.8424
	obiekt-Fidelius	36.3326
	obiekt-Figura	15.3207
	obiekt-Flame	20.0506
	obiekt-Florett	3.97573
	obiekt-Forkida	25.9231
	obiekt-Forum	11.6381
	obiekt-Fregata	10.9023
	obiekt-Fructidor	24.7463
	obiekt-Frument	4.19896
	obiekt-Gabrio	10.9286
	obiekt-Garantus	24.3337
	obiekt-Glaucus	18.2139
	obiekt-Gordian	4.82969
	obiekt-Granamax	10.0288
	obiekt-Grapeli	7.59557
	obiekt-Henrik	13.9929
	obiekt-Heros	23.6455
	obiekt-Intro	4.5699
	obiekt-Ionesco	18.0425
	obiekt-Israel493	13.4721
	obiekt-JOKER	18.0198
	obiekt-Jaceo	16.8398
	obiekt-Jantarka	54.4386
	obiekt-Jenga	9.34003
	obiekt-Julius	5.55565
	obiekt-KWS Dacanto	14.9339
	obiekt-KWS Erasmus	20.0995
	obiekt-KWS Livius	12.9473
	obiekt-KWS Magic	9.5258
	obiekt-KWS Ozon	22.2449
	obiekt-Kalahari	8.22467
	obiekt-Kampana	10.018
	obiekt-Kantao	8.84264
	obiekt-Kavkaz-Kema	14.2377
	obiekt-Kepler	13.4497
	obiekt-Kerubino	26.0501
	obiekt-Kobiera	30.0837
	obiekt-Kohelia	16.327
	obiekt-Kranich	9.94136
	obiekt-Kredo	8.65064
	obiekt-Kris	18.2178
	obiekt-Lahertis	15.3951
	obiekt-Lavantus	29.6315
	obiekt-Lear	10.0023
	obiekt-Legenda	16.1537
	obiekt-Linus	17.5505
	obiekt-Lithium	10.8195
	obiekt-Liwilla	10.3118
	obiekt-Look	10.9754
	obiekt-Ludwig	49.6025
	obiekt-M3 synthetic (W-7976)	2.12262
	obiekt-M6 synthetic (W-7984)	7.09383
	obiekt-MATHEO	27.2335
	obiekt-MV Lucilla	19.6892
	obiekt-Magnus	52.4347
	obiekt-Manager	19.2823
	obiekt-Mandub	7.12327
	obiekt-Markiza	33.6263
	obiekt-Mazurka	55.2375
	obiekt-Meister	21.3705
	obiekt-Memory	16.5261
	obiekt-Mentor	15.2747
	obiekt-Meteor	27.4181
	obiekt-Mewa	23.8382
	obiekt-Mikula	8.39834
	obiekt-Mulan	28.7271
	obiekt-Muszelka	12.349
	obiekt-Muza	69.9577
	obiekt-Naridana	56.1344
	obiekt-Natula	46.282
	obiekt-Nelson	30.9808
	obiekt-Nocibe	19.3563
	obiekt-Nutka	23.5906
	obiekt-Olivin	50.5235
	obiekt-Opal	20.3413
	obiekt-Operetka	47.728
	obiekt-Ostka Strzelecka	29.3105
	obiekt-Ostroga	18.4619
	obiekt-Oxal	7.84523
	obiekt-PIONIER	6.51466
	obiekt-Pamier	13.5445
	obiekt-Patras	12.2839
	obiekt-Pengar	11.0186
	obiekt-Platin	35.2252
	obiekt-Praktik	15.2431
	obiekt-Pueblo	22.1145
	obiekt-RGT Ampiezzo	16.2882
	obiekt-RGT Djoko	7.99556
	obiekt-RGT Frenezio	19.0636
	obiekt-RGT Kilimanjaro	10.7643
	obiekt-Rapsodia	17.8703
	obiekt-Reciproc	13.5546
	obiekt-Riband	60.1146
	obiekt-Rigi	14.5627
	obiekt-Rumor	26.6687
	obiekt-Rywalka	47.5465
	obiekt-SALUTOS	31.6298
	obiekt-SAMURAI	14.0803
	obiekt-Sailor	31.2787
	obiekt-Salamouni	6.57574
	obiekt-Satyna	21.1793
	obiekt-Schamane	36.0369
	obiekt-Skagen	20.9383
	obiekt-Smaragd	27.6886
	obiekt-Smuga	48.2939
	obiekt-Sokrates	27.7083
	obiekt-Solitar	7.29363
	obiekt-Solognac	15.1848
	obiekt-Speedway	5.38808
	obiekt-Starway	13.2381
	obiekt-Sukces	42.7555
	obiekt-Syllon	65.6205
	obiekt-TE9111	6.73118
	obiekt-Tabasco	2.83059
	obiekt-Tadinia	54.5124
	obiekt-Taichung29	81.4883
	obiekt-Tentation	15.7682
	obiekt-Terroir	4.8988
	obiekt-Thalys	46.8276
	obiekt-Tobak	11.1758
	obiekt-Tonacja	26.0067
	obiekt-Torrild	13.7073
	obiekt-Tuareg	5.90319
	obiekt-Tulecka	14.0309
	obiekt-Turkis	19.0434
	obiekt-Turnia	57.402
	obiekt-Valdo	21.8916
	obiekt-Veranopolis	6.92298
	obiekt-Waxy	9.79392
	obiekt-Winnetou	9.40118
	obiekt-Wiwa	21.5259
	obiekt-Wydma	49.0974
	obiekt-Xantippe	11.928
	obiekt-Zappa	9.96471
	obiekt-Zawisza	58.4773
	obiekt-Zobel	19.2244
	obiekt-Zyta	39.685
	powt-1	26.9574
	powt-2	17.2816

## Sheet: ANOVA1_HID
	obiekt-Addict	8.32027
	obiekt-Agil	18.2296
	obiekt-Akteur	27.3977
	obiekt-Alcazar	20.5689
	obiekt-Alchemy	7.89203
	obiekt-Amifor	21.6268
	obiekt-Apache	60.919
	obiekt-Arezzo	23.3882
	obiekt-Arina	11.4976
	obiekt-Arkadia	11.9583
	obiekt-Arktis	50.0376
	obiekt-Armada	12.7636
	obiekt-Artagnan	12.6866
	obiekt-Artist	28.4137
	obiekt-Askalon	31.5311
	obiekt-Astoria	14.2492
	obiekt-Atomic	10.2073
	obiekt-Avalon (W 2564)	24.0678
	obiekt-Avenir	23.8975
	obiekt-Bagou	25.014
	obiekt-Balance	29.151
	obiekt-Baletka	39.3797
	obiekt-Bamberka	15.713
	obiekt-Banderola	37.6317
	obiekt-Barok	6.19186
	obiekt-Batuta	28.3023
	obiekt-Begra	64.8589
	obiekt-Belenus	9.91316
	obiekt-Belepi	7.70549
	obiekt-Bockris	6.36637
	obiekt-Bogatka	31.4503
	obiekt-Bombus	18.438
	obiekt-Boomer	18.3705
	obiekt-Bulgaria88	55.5876
	obiekt-Butaro	19.3134
	obiekt-Bystra	19.0779
	obiekt-CELEBRATION	6.97312
	obiekt-CHILTON	14.262
	obiekt-CHINESE SPRING	18.0849
	obiekt-Capone	3.53468
	obiekt-Caroll	25.0083
	obiekt-Colonia	15.3903
	obiekt-Courtot	13.294
	obiekt-Cs Synthetic (6x)7D	3.50536
	obiekt-Dacanto	27.6551
	obiekt-Dekan	16.1167
	obiekt-Desamo	8.49211
	obiekt-Descartes	18.7464
	obiekt-Diderot	13.5632
	obiekt-EDELRUN	20.4759
	obiekt-ERON (ERIN)	27.1711
	obiekt-Edgar	10.3636
	obiekt-Elipsa	28.7241
	obiekt-Elixer	10.8162
	obiekt-Eperon	50.3497
	obiekt-Estanzuela Federal	56.5358
	obiekt-Estivus	51.3991
	obiekt-Etana	43.0601
	obiekt-Evolution	8.29752
	obiekt-FAMULUS	11.8042
	obiekt-Fakir	30.2683
	obiekt-Fermi	12.8424
	obiekt-Fidelius	36.3326
	obiekt-Figura	15.3207
	obiekt-Flame	20.0506
	obiekt-Florett	3.97573
	obiekt-Forkida	25.9231
	obiekt-Forum	11.6381
	obiekt-Fregata	10.9023
	obiekt-Fructidor	24.7463
	obiekt-Frument	4.19896
	obiekt-Gabrio	10.9286
	obiekt-Garantus	24.3337
	obiekt-Glaucus	18.2139
	obiekt-Gordian	4.82969
	obiekt-Granamax	10.0288
	obiekt-Grapeli	7.59557
	obiekt-Henrik	13.9929
	obiekt-Heros	23.6455
	obiekt-Intro	4.5699
	obiekt-Ionesco	18.0425
	obiekt-Israel493	13.4721
	obiekt-JOKER	18.0198
	obiekt-Jaceo	16.8398
	obiekt-Jantarka	54.4386
	obiekt-Jenga	9.34003
	obiekt-Julius	5.55565
	obiekt-KWS Dacanto	14.9339
	obiekt-KWS Erasmus	20.0995
	obiekt-KWS Livius	12.9473
	obiekt-KWS Magic	9.5258
	obiekt-KWS Ozon	22.2449
	obiekt-Kalahari	8.22467
	obiekt-Kampana	10.018
	obiekt-Kantao	8.84264
	obiekt-Kavkaz-Kema	14.2377
	obiekt-Kepler	13.4497
	obiekt-Kerubino	26.0501
	obiekt-Kobiera	30.0837
	obiekt-Kohelia	16.327
	obiekt-Kranich	9.94136
	obiekt-Kredo	8.65064
	obiekt-Kris	18.2178
	obiekt-Lahertis	15.3951
	obiekt-Lavantus	29.6315
	obiekt-Lear	10.0023
	obiekt-Legenda	16.1537
	obiekt-Linus	17.5505
	obiekt-Lithium	10.8195
	obiekt-Liwilla	10.3118
	obiekt-Look	10.9754
	obiekt-Ludwig	49.6025
	obiekt-M3 synthetic (W-7976)	2.12262
	obiekt-M6 synthetic (W-7984)	7.09383
	obiekt-MATHEO	27.2335
	obiekt-MV Lucilla	19.6892
	obiekt-Magnus	52.4347
	obiekt-Manager	19.2823
	obiekt-Mandub	7.12327
	obiekt-Markiza	33.6263
	obiekt-Mazurka	55.2375
	obiekt-Meister	21.3705
	obiekt-Memory	16.5261
	obiekt-Mentor	15.2747
	obiekt-Meteor	27.4181
	obiekt-Mewa	23.8382
	obiekt-Mikula	8.39834
	obiekt-Mulan	28.7271
	obiekt-Muszelka	12.349
	obiekt-Muza	69.9577
	obiekt-Naridana	56.1344
	obiekt-Natula	46.282
	obiekt-Nelson	30.9808
	obiekt-Nocibe	19.3563
	obiekt-Nutka	23.5906
	obiekt-Olivin	50.5235
	obiekt-Opal	20.3413
	obiekt-Operetka	47.728
	obiekt-Ostka Strzelecka	29.3105
	obiekt-Ostroga	18.4619
	obiekt-Oxal	7.84523
	obiekt-PIONIER	6.51466
	obiekt-Pamier	13.5445
	obiekt-Patras	12.2839
	obiekt-Pengar	11.0186
	obiekt-Platin	35.2252
	obiekt-Praktik	15.2431
	obiekt-Pueblo	22.1145
	obiekt-RGT Ampiezzo	16.2882
	obiekt-RGT Djoko	7.99556
	obiekt-RGT Frenezio	19.0636
	obiekt-RGT Kilimanjaro	10.7643
	obiekt-Rapsodia	17.8703
	obiekt-Reciproc	13.5546
	obiekt-Riband	60.1146
	obiekt-Rigi	14.5627
	obiekt-Rumor	26.6687
	obiekt-Rywalka	47.5465
	obiekt-SALUTOS	31.6298
	obiekt-SAMURAI	14.0803
	obiekt-Sailor	31.2787
	obiekt-Salamouni	6.57574
	obiekt-Satyna	21.1793
	obiekt-Schamane	36.0369
	obiekt-Skagen	20.9383
	obiekt-Smaragd	27.6886
	obiekt-Smuga	48.2939
	obiekt-Sokrates	27.7083
	obiekt-Solitar	7.29363
	obiekt-Solognac	15.1848
	obiekt-Speedway	5.38808
	obiekt-Starway	13.2381
	obiekt-Sukces	42.7555
	obiekt-Syllon	65.6205
	obiekt-TE9111	6.73118
	obiekt-Tabasco	2.83059
	obiekt-Tadinia	54.5124
	obiekt-Taichung29	81.4883
	obiekt-Tentation	15.7682
	obiekt-Terroir	4.8988
	obiekt-Thalys	46.8276
	obiekt-Tobak	11.1758
	obiekt-Tonacja	26.0067
	obiekt-Torrild	13.7073
	obiekt-Tuareg	5.90319
	obiekt-Tulecka	14.0309
	obiekt-Turkis	19.0434
	obiekt-Turnia	57.402
	obiekt-Valdo	21.8916
	obiekt-Veranopolis	6.92298
	obiekt-Waxy	9.79392
	obiekt-Winnetou	9.40118
	obiekt-Wiwa	21.5259
	obiekt-Wydma	49.0974
	obiekt-Xantippe	11.928
	obiekt-Zappa	9.96471
	obiekt-Zawisza	58.4773
	obiekt-Zobel	19.2244
	obiekt-Zyta	39.685
	powt-1	26.9574
	powt-2	17.2816

## Sheet: ANOVA2_HID
	obiekt-Addict	8.32027
	obiekt-Agil	18.2296
	obiekt-Akteur	27.3977
	obiekt-Alcazar	20.5689
	obiekt-Alchemy	7.89203
	obiekt-Amifor	21.6268
	obiekt-Apache	60.919
	obiekt-Arezzo	23.3882
	obiekt-Arina	11.4976
	obiekt-Arkadia	11.9583
	obiekt-Arktis	50.0376
	obiekt-Armada	12.7636
	obiekt-Artagnan	12.6866
	obiekt-Artist	28.4137
	obiekt-Askalon	31.5311
	obiekt-Astoria	14.2492
	obiekt-Atomic	10.2073
	obiekt-Avalon (W 2564)	24.0678
	obiekt-Avenir	23.8975
	obiekt-Bagou	25.014
	obiekt-Balance	29.151
	obiekt-Baletka	39.3797
	obiekt-Bamberka	15.713
	obiekt-Banderola	37.6317
	obiekt-Barok	6.19186
	obiekt-Batuta	28.3023
	obiekt-Begra	64.8589
	obiekt-Belenus	9.91316
	obiekt-Belepi	7.70549
	obiekt-Bockris	6.36637
	obiekt-Bogatka	31.4503
	obiekt-Bombus	18.438
	obiekt-Boomer	18.3705
	obiekt-Bulgaria88	55.5876
	obiekt-Butaro	19.3134
	obiekt-Bystra	19.0779
	obiekt-CELEBRATION	6.97312
	obiekt-CHILTON	14.262
	obiekt-CHINESE SPRING	18.0849
	obiekt-Capone	3.53468
	obiekt-Caroll	25.0083
	obiekt-Colonia	15.3903
	obiekt-Courtot	13.294
	obiekt-Cs Synthetic (6x)7D	3.50536
	obiekt-Dacanto	27.6551
	obiekt-Dekan	16.1167
	obiekt-Desamo	8.49211
	obiekt-Descartes	18.7464
	obiekt-Diderot	13.5632
	obiekt-EDELRUN	20.4759
	obiekt-ERON (ERIN)	27.1711
	obiekt-Edgar	10.3636
	obiekt-Elipsa	28.7241
	obiekt-Elixer	10.8162
	obiekt-Eperon	50.3497
	obiekt-Estanzuela Federal	56.5358
	obiekt-Estivus	51.3991
	obiekt-Etana	43.0601
	obiekt-Evolution	8.29752
	obiekt-FAMULUS	11.8042
	obiekt-Fakir	30.2683
	obiekt-Fermi	12.8424
	obiekt-Fidelius	36.3326
	obiekt-Figura	15.3207
	obiekt-Flame	20.0506
	obiekt-Florett	3.97573
	obiekt-Forkida	25.9231
	obiekt-Forum	11.6381
	obiekt-Fregata	10.9023
	obiekt-Fructidor	24.7463
	obiekt-Frument	4.19896
	obiekt-Gabrio	10.9286
	obiekt-Garantus	24.3337
	obiekt-Glaucus	18.2139
	obiekt-Gordian	4.82969
	obiekt-Granamax	10.0288
	obiekt-Grapeli	7.59557
	obiekt-Henrik	13.9929
	obiekt-Heros	23.6455
	obiekt-Intro	4.5699
	obiekt-Ionesco	18.0425
	obiekt-Israel493	13.4721
	obiekt-JOKER	18.0198
	obiekt-Jaceo	16.8398
	obiekt-Jantarka	54.4386
	obiekt-Jenga	9.34003
	obiekt-Julius	5.55565
	obiekt-KWS Dacanto	14.9339
	obiekt-KWS Erasmus	20.0995
	obiekt-KWS Livius	12.9473
	obiekt-KWS Magic	9.5258
	obiekt-KWS Ozon	22.2449
	obiekt-Kalahari	8.22467
	obiekt-Kampana	10.018
	obiekt-Kantao	8.84264
	obiekt-Kavkaz-Kema	14.2377
	obiekt-Kepler	13.4497
	obiekt-Kerubino	26.0501
	obiekt-Kobiera	30.0837
	obiekt-Kohelia	16.327
	obiekt-Kranich	9.94136
	obiekt-Kredo	8.65064
	obiekt-Kris	18.2178
	obiekt-Lahertis	15.3951
	obiekt-Lavantus	29.6315
	obiekt-Lear	10.0023
	obiekt-Legenda	16.1537
	obiekt-Linus	17.5505
	obiekt-Lithium	10.8195
	obiekt-Liwilla	10.3118
	obiekt-Look	10.9754
	obiekt-Ludwig	49.6025
	obiekt-M3 synthetic (W-7976)	2.12262
	obiekt-M6 synthetic (W-7984)	7.09383
	obiekt-MATHEO	27.2335
	obiekt-MV Lucilla	19.6892
	obiekt-Magnus	52.4347
	obiekt-Manager	19.2823
	obiekt-Mandub	7.12327
	obiekt-Markiza	33.6263
	obiekt-Mazurka	55.2375
	obiekt-Meister	21.3705
	obiekt-Memory	16.5261
	obiekt-Mentor	15.2747
	obiekt-Meteor	27.4181
	obiekt-Mewa	23.8382
	obiekt-Mikula	8.39834
	obiekt-Mulan	28.7271
	obiekt-Muszelka	12.349
	obiekt-Muza	69.9577
	obiekt-Naridana	56.1344
	obiekt-Natula	46.282
	obiekt-Nelson	30.9808
	obiekt-Nocibe	19.3563
	obiekt-Nutka	23.5906
	obiekt-Olivin	50.5235
	obiekt-Opal	20.3413
	obiekt-Operetka	47.728
	obiekt-Ostka Strzelecka	29.3105
	obiekt-Ostroga	18.4619
	obiekt-Oxal	7.84523
	obiekt-PIONIER	6.51466
	obiekt-Pamier	13.5445
	obiekt-Patras	12.2839
	obiekt-Pengar	11.0186
	obiekt-Platin	35.2252
	obiekt-Praktik	15.2431
	obiekt-Pueblo	22.1145
	obiekt-RGT Ampiezzo	16.2882
	obiekt-RGT Djoko	7.99556
	obiekt-RGT Frenezio	19.0636
	obiekt-RGT Kilimanjaro	10.7643
	obiekt-Rapsodia	17.8703
	obiekt-Reciproc	13.5546
	obiekt-Riband	60.1146
	obiekt-Rigi	14.5627
	obiekt-Rumor	26.6687
	obiekt-Rywalka	47.5465
	obiekt-SALUTOS	31.6298
	obiekt-SAMURAI	14.0803
	obiekt-Sailor	31.2787
	obiekt-Salamouni	6.57574
	obiekt-Satyna	21.1793
	obiekt-Schamane	36.0369
	obiekt-Skagen	20.9383
	obiekt-Smaragd	27.6886
	obiekt-Smuga	48.2939
	obiekt-Sokrates	27.7083
	obiekt-Solitar	7.29363
	obiekt-Solognac	15.1848
	obiekt-Speedway	5.38808
	obiekt-Starway	13.2381
	obiekt-Sukces	42.7555
	obiekt-Syllon	65.6205
	obiekt-TE9111	6.73118
	obiekt-Tabasco	2.83059
	obiekt-Tadinia	54.5124
	obiekt-Taichung29	81.4883
	obiekt-Tentation	15.7682
	obiekt-Terroir	4.8988
	obiekt-Thalys	46.8276
	obiekt-Tobak	11.1758
	obiekt-Tonacja	26.0067
	obiekt-Torrild	13.7073
	obiekt-Tuareg	5.90319
	obiekt-Tulecka	14.0309
	obiekt-Turkis	19.0434
	obiekt-Turnia	57.402
	obiekt-Valdo	21.8916
	obiekt-Veranopolis	6.92298
	obiekt-Waxy	9.79392
	obiekt-Winnetou	9.40118
	obiekt-Wiwa	21.5259
	obiekt-Wydma	49.0974
	obiekt-Xantippe	11.928
	obiekt-Zappa	9.96471
	obiekt-Zawisza	58.4773
	obiekt-Zobel	19.2244
	obiekt-Zyta	39.685
	powt-1	26.9574
	powt-2	17.2816

## Sheet: ANOVA_HID1
	obiekt-Addict	0.972359
	obiekt-Agil	7.99532
	obiekt-Akteur	8.66699
	obiekt-Alcazar	4.31391
	obiekt-Alchemy	3.37758
	obiekt-Amifor	15.3729
	obiekt-Apache	21.0589
	obiekt-Arezzo	9.5999
	obiekt-Arina	3.17681
	obiekt-Arkadia	7.46031
	obiekt-Arktis	39.3258
	obiekt-Armada	1.67451
	obiekt-Artagnan	5.34683
	obiekt-Artist	10.3116
	obiekt-Askalon	6.23225
	obiekt-Astoria	7.39014
	obiekt-Atomic	0.776654
	obiekt-Avalon (W 2564)	10.3723
	obiekt-Avenir	7.77883
	obiekt-Bagou	11.7227
	obiekt-Balance	17.4465
	obiekt-Baletka	17.4953
	obiekt-Bamberka	8.66497
	obiekt-Banderola	17.1986
	obiekt-Barok	1.98021
	obiekt-Batuta	20.2038
	obiekt-Begra	25.5314
	obiekt-Belenus	4.93166
	obiekt-Belepi	0.261024
	obiekt-Bockris	3.50445
	obiekt-Bogatka	19.6914
	obiekt-Bombus	8.71043
	obiekt-Boomer	3.74312
	obiekt-Bulgaria88	15.3482
	obiekt-Butaro	8.64146
	obiekt-Bystra	5.55644
	obiekt-CELEBRATION	1.69304
	obiekt-CHILTON	8.3782
	obiekt-CHINESE SPRING	1.53041
	obiekt-Capone	0.046128
	obiekt-Caroll	9.50269
	obiekt-Colonia	6.88512
	obiekt-Courtot	3.63681
	obiekt-Cs Synthetic (6x)7D	0.929955
	obiekt-Dacanto	12.6066
	obiekt-Dekan	8.53471
	obiekt-Desamo	1.69938
	obiekt-Descartes	6.87286
	obiekt-Diderot	5.04801
	obiekt-EDELRUN	6.50527
	obiekt-ERON (ERIN)	10.2567
	obiekt-Edgar	1.34344
	obiekt-Elipsa	9.35137
	obiekt-Elixer	0.964002
	obiekt-Eperon	15.2131
	obiekt-Estanzuela Federal	20.3124
	obiekt-Estivus	24.154
	obiekt-Etana	18.5541
	obiekt-Evolution	1.61036
	obiekt-FAMULUS	4.48545
	obiekt-Fakir	11.06
	obiekt-Fermi	4.64564
	obiekt-Fidelius	16.7345
	obiekt-Figura	8.96918
	obiekt-Flame	17.6625
	obiekt-Florett	0.00908202
	obiekt-Forkida	15.429
	obiekt-Forum	3.26718
	obiekt-Fregata	4.78148
	obiekt-Fructidor	3.38205
	obiekt-Frument	0.216297
	obiekt-Gabrio	3.97896
	obiekt-Garantus	11.3843
	obiekt-Glaucus	8.22477
	obiekt-Gordian	2.69438
	obiekt-Granamax	0.872451
	obiekt-Grapeli	1.57303
	obiekt-Henrik	8.35381
	obiekt-Heros	11.3064
	obiekt-Intro	1.60411
	obiekt-Ionesco	5.83512
	obiekt-Israel493	1.81317
	obiekt-JOKER	11.0446
	obiekt-Jaceo	13.3127
	obiekt-Jantarka	39.602
	obiekt-Jenga	5.27406
	obiekt-Julius	2.1368
	obiekt-KWS Dacanto	6.95783
	obiekt-KWS Erasmus	12.5516
	obiekt-KWS Livius	5.8872
	obiekt-KWS Magic	0.606935
	obiekt-KWS Ozon	7.16819
	obiekt-Kalahari	2.98169
	obiekt-Kampana	2.28175
	obiekt-Kantao	1.98141
	obiekt-Kavkaz-Kema	4.07362
	obiekt-Kepler	9.30356
	obiekt-Kerubino	8.92301
	obiekt-Kobiera	11.8533
	obiekt-Kohelia	9.51191
	obiekt-Kranich	6.35401
	obiekt-Kredo	4.02085
	obiekt-Kris	10.4263
	obiekt-Lahertis	13.0026
	obiekt-Lavantus	14.2274
	obiekt-Lear	1.84079
	obiekt-Legenda	2.83966
	obiekt-Linus	10.0444
	obiekt-Lithium	2.53596
	obiekt-Liwilla	2.92741
	obiekt-Look	5.11349
	obiekt-Ludwig	28.5139
	obiekt-M3 synthetic (W-7976)	0.110507
	obiekt-M6 synthetic (W-7984)	1.13461
	obiekt-MATHEO	18.8815
	obiekt-MV Lucilla	2.62137
	obiekt-Magnus	25.0628
	obiekt-Manager	4.29186
	obiekt-Mandub	3.29137
	obiekt-Markiza	18.2899
	obiekt-Mazurka	19.6974
	obiekt-Meister	16.2569
	obiekt-Memory	3.85147
	obiekt-Mentor	7.05708
	obiekt-Meteor	26.6108
	obiekt-Mewa	11.0317
	obiekt-Mikula	1.53637
	obiekt-Mulan	16.1949
	obiekt-Muszelka	6.9762
	obiekt-Muza	35.565
	obiekt-Naridana	32.7405
	obiekt-Natula	18.6577
	obiekt-Nelson	20.5325
	obiekt-Nocibe	7.00935
	obiekt-Nutka	11.1889
	obiekt-Olivin	31.8422
	obiekt-Opal	6.06595
	obiekt-Operetka	18.1
	obiekt-Ostka Strzelecka	9.87443
	obiekt-Ostroga	7.81045
	obiekt-Oxal	2.3659
	obiekt-PIONIER	1.96271
	obiekt-Pamier	8.78918
	obiekt-Patras	2.84548
	obiekt-Pengar	6.30689
	obiekt-Platin	17.7439
	obiekt-Praktik	7.9215
	obiekt-Pueblo	12.096
	obiekt-RGT Ampiezzo	4.81302
	obiekt-RGT Djoko	1.58009
	obiekt-RGT Frenezio	5.86452
	obiekt-RGT Kilimanjaro	2.69303
	obiekt-Rapsodia	10.457
	obiekt-Reciproc	6.48302
	obiekt-Riband	34.5716
	obiekt-Rigi	6.20264
	obiekt-Rumor	7.11087
	obiekt-Rywalka	27.0405
	obiekt-SALUTOS	17.6064
	obiekt-SAMURAI	5.51238
	obiekt-Sailor	17.446
	obiekt-Salamouni	0.349073
	obiekt-Satyna	12.5224
	obiekt-Schamane	15.0875
	obiekt-Skagen	14.2227
	obiekt-Smaragd	12.3837
	obiekt-Smuga	40.3106
	obiekt-Sokrates	13.1353
	obiekt-Solitar	3.58414
	obiekt-Solognac	3.79715
	obiekt-Speedway	0.859434
	obiekt-Starway	6.57395
	obiekt-Sukces	22.0446
	obiekt-Syllon	38.1313
	obiekt-TE9111	0.585732
	obiekt-Tabasco	0.632738
	obiekt-Tadinia	44.2384
	obiekt-Taichung29	50.871
	obiekt-Tentation	2.56765
	obiekt-Terroir	1.30192
	obiekt-Thalys	13.613
	obiekt-Tobak	3.62353
	obiekt-Tonacja	17.7123
	obiekt-Torrild	9.20824
	obiekt-Tuareg	0.973559
	obiekt-Tulecka	6.7111
	obiekt-Turkis	5.4542
	obiekt-Turnia	37.4462
	obiekt-Valdo	5.75931
	obiekt-Veranopolis	0.245493
	obiekt-Waxy	2.06906
	obiekt-Winnetou	2.74781
	obiekt-Wiwa	13.9094
	obiekt-Wydma	32.0536
	obiekt-Xantippe	1.13453
	obiekt-Zappa	4.87281
	obiekt-Zawisza	42.7441
	obiekt-Zobel	7.70203
	obiekt-Zyta	18.1063
	powt-1	6.92578
	powt-2	13.5971

## Sheet: ANOVA_HID2
	obiekt-Addict	8.32027
	obiekt-Agil	18.2296
	obiekt-Akteur	27.3977
	obiekt-Alcazar	20.5689
	obiekt-Alchemy	7.89203
	obiekt-Amifor	21.6268
	obiekt-Apache	60.919
	obiekt-Arezzo	23.3882
	obiekt-Arina	11.4976
	obiekt-Arkadia	11.9583
	obiekt-Arktis	50.0376
	obiekt-Armada	12.7636
	obiekt-Artagnan	12.6866
	obiekt-Artist	28.4137
	obiekt-Askalon	31.5311
	obiekt-Astoria	14.2492
	obiekt-Atomic	10.2073
	obiekt-Avalon (W 2564)	24.0678
	obiekt-Avenir	23.8975
	obiekt-Bagou	25.014
	obiekt-Balance	29.151
	obiekt-Baletka	39.3797
	obiekt-Bamberka	15.713
	obiekt-Barok	6.19186
	obiekt-Batuta	28.3023
	obiekt-Begra	64.8589
	obiekt-Belenus	9.91316
	obiekt-Belepi	7.70549
	obiekt-Bockris	6.36637
	obiekt-Bombus	18.438
	obiekt-Boomer	18.3705
	obiekt-Bulgaria88	55.5876
	obiekt-Butaro	19.3134
	obiekt-Bystra	19.0779
	obiekt-CELEBRATION	6.97312
	obiekt-CHILTON	14.262
	obiekt-CHINESE SPRING	18.0849
	obiekt-Capone	3.53468
	obiekt-Colonia	15.3903
	obiekt-Courtot	13.294
	obiekt-Cs Synthetic (6x)7D	3.50536
	obiekt-Dacanto	27.6551
	obiekt-Dekan	16.1167
	obiekt-Desamo	8.49211
	obiekt-Descartes	18.7464
	obiekt-Diderot	13.5632
	obiekt-EDELRUN	20.4759
	obiekt-ERON (ERIN)	27.1711
	obiekt-Edgar	10.3636
	obiekt-Elipsa	28.7241
	obiekt-Elixer	10.8162
	obiekt-Eperon	50.3497
	obiekt-Estanzuela Federal	56.5358
	obiekt-Estivus	51.3991
	obiekt-Etana	43.0601
	obiekt-Evolution	8.29752
	obiekt-FAMULUS	11.8042
	obiekt-Fakir	30.2683
	obiekt-Fermi	12.8424
	obiekt-Fidelius	36.3326
	obiekt-Figura	15.3207
	obiekt-Flame	20.0506
	obiekt-Florett	3.97573
	obiekt-Forkida	25.9231
	obiekt-Forum	11.6381
	obiekt-Fregata	10.9023
	obiekt-Fructidor	24.7463
	obiekt-Frument	4.19896
	obiekt-Gabrio	10.9286
	obiekt-Garantus	24.3337
	obiekt-Glaucus	18.2139
	obiekt-Gordian	4.82969
	obiekt-Grapeli	7.59557
	obiekt-Henrik	13.9929
	obiekt-Heros	23.6455
	obiekt-Intro	4.5699
	obiekt-Ionesco	18.0425
	obiekt-Israel493	13.4721
	obiekt-JOKER	18.0198
	obiekt-Jaceo	16.8398
	obiekt-Jantarka	54.4386
	obiekt-Jenga	9.34003
	obiekt-Julius	5.55565
	obiekt-KWS Dacanto	14.9339
	obiekt-KWS Erasmus	20.0995
	obiekt-KWS Livius	12.9473
	obiekt-KWS Magic	9.5258
	obiekt-KWS Ozon	22.2449
	obiekt-Kalahari	8.22467
	obiekt-Kampana	10.018
	obiekt-Kantao	8.84264
	obiekt-Kavkaz-Kema	14.2377
	obiekt-Kerubino	26.0501
	obiekt-Kohelia	16.327
	obiekt-Kranich	9.94136
	obiekt-Kredo	8.65064
	obiekt-Kris	18.2178
	obiekt-Lahertis	15.3951
	obiekt-Lavantus	29.6315
	obiekt-Lear	10.0023
	obiekt-Legenda	16.1537
	obiekt-Linus	17.5505
	obiekt-Lithium	10.8195
	obiekt-Liwilla	10.3118
	obiekt-Look	10.9754
	obiekt-Ludwig	49.6025
	obiekt-M3 synthetic (W-7976)	2.12262
	obiekt-M6 synthetic (W-7984)	7.09383
	obiekt-MV Lucilla	19.6892
	obiekt-Magnus	52.4347
	obiekt-Manager	19.2823
	obiekt-Mandub	7.12327
	obiekt-Mazurka	55.2375
	obiekt-Meister	21.3705
	obiekt-Memory	16.5261
	obiekt-Mentor	15.2747
	obiekt-Mewa	23.8382
	obiekt-Mikula	8.39834
	obiekt-Mulan	28.7271
	obiekt-Muszelka	12.349
	obiekt-Muza	69.9577
	obiekt-Naridana	56.1344
	obiekt-Natula	46.282
	obiekt-Nelson	30.9808
	obiekt-Nocibe	19.3563
	obiekt-Nutka	23.5906
	obiekt-Olivin	50.5235
	obiekt-Opal	20.3413
	obiekt-Operetka	47.728
	obiekt-Ostka Strzelecka	29.3105
	obiekt-Ostroga	18.4619
	obiekt-Oxal	7.84523
	obiekt-PIONIER	6.51466
	obiekt-Pamier	13.5445
	obiekt-Patras	12.2839
	obiekt-Platin	35.2252
	obiekt-Praktik	15.2431
	obiekt-Pueblo	22.1145
	obiekt-RGT Ampiezzo	16.2882
	obiekt-RGT Djoko	7.99556
	obiekt-RGT Frenezio	19.0636
	obiekt-RGT Kilimanjaro	10.7643
	obiekt-Rapsodia	17.8703
	obiekt-Reciproc	13.5546
	obiekt-Riband	60.1146
	obiekt-Rigi	14.5627
	obiekt-Rumor	26.6687
	obiekt-Rywalka	47.5465
	obiekt-SALUTOS	31.6298
	obiekt-SAMURAI	14.0803
	obiekt-Sailor	31.2787
	obiekt-Salamouni	6.57574
	obiekt-Satyna	21.1793
	obiekt-Schamane	36.0369
	obiekt-Skagen	20.9383
	obiekt-Smaragd	27.6886
	obiekt-Smuga	48.2939
	obiekt-Sokrates	27.7083
	obiekt-Solognac	15.1848
	obiekt-Speedway	5.38808
	obiekt-Starway	13.2381
	obiekt-Sukces	42.7555
	obiekt-Syllon	65.6205
	obiekt-TE9111	6.73118
	obiekt-Tabasco	2.83059
	obiekt-Tadinia	54.5124
	obiekt-Taichung29	81.4883
	obiekt-Tentation	15.7682
	obiekt-Terroir	4.8988
	obiekt-Thalys	46.8276
	obiekt-Tobak	11.1758
	obiekt-Tonacja	26.0067
	obiekt-Torrild	13.7073
	obiekt-Tuareg	5.90319
	obiekt-Tulecka	14.0309
	obiekt-Turnia	57.402
	obiekt-Valdo	21.8916
	obiekt-Veranopolis	6.92298
	obiekt-Waxy	9.79392
	obiekt-Winnetou	9.40118
	obiekt-Wydma	49.0974
	obiekt-Xantippe	11.928
	obiekt-Zawisza	58.4773
	obiekt-Zobel	19.2244
	obiekt-Zyta	39.685
	powt-1	18.1084
	powt-2	26.1836

## Sheet: ANOVA1_HID1
	obiekt-Addict	8.32027
	obiekt-Agil	18.2296
	obiekt-Akteur	27.3977
	obiekt-Alcazar	20.5689
	obiekt-Alchemy	7.89203
	obiekt-Amifor	21.6268
	obiekt-Apache	60.919
	obiekt-Arezzo	23.3882
	obiekt-Arina	11.4976
	obiekt-Arkadia	11.9583
	obiekt-Arktis	50.0376
	obiekt-Armada	12.7636
	obiekt-Artagnan	12.6866
	obiekt-Artist	28.4137
	obiekt-Askalon	31.5311
	obiekt-Astoria	14.2492
	obiekt-Atomic	10.2073
	obiekt-Avalon (W 2564)	24.0678
	obiekt-Avenir	23.8975
	obiekt-Bagou	25.014
	obiekt-Balance	29.151
	obiekt-Baletka	39.3797
	obiekt-Bamberka	15.713
	obiekt-Barok	6.19186
	obiekt-Batuta	28.3023
	obiekt-Begra	64.8589
	obiekt-Belenus	9.91316
	obiekt-Belepi	7.70549
	obiekt-Bockris	6.36637
	obiekt-Bombus	18.438
	obiekt-Boomer	18.3705
	obiekt-Bulgaria88	55.5876
	obiekt-Butaro	19.3134
	obiekt-Bystra	19.0779
	obiekt-CELEBRATION	6.97312
	obiekt-CHILTON	14.262
	obiekt-CHINESE SPRING	18.0849
	obiekt-Capone	3.53468
	obiekt-Colonia	15.3903
	obiekt-Courtot	13.294
	obiekt-Cs Synthetic (6x)7D	3.50536
	obiekt-Dacanto	27.6551
	obiekt-Dekan	16.1167
	obiekt-Desamo	8.49211
	obiekt-Descartes	18.7464
	obiekt-Diderot	13.5632
	obiekt-EDELRUN	20.4759
	obiekt-ERON (ERIN)	27.1711
	obiekt-Edgar	10.3636
	obiekt-Elipsa	28.7241
	obiekt-Elixer	10.8162
	obiekt-Eperon	50.3497
	obiekt-Estanzuela Federal	56.5358
	obiekt-Estivus	51.3991
	obiekt-Etana	43.0601
	obiekt-Evolution	8.29752
	obiekt-FAMULUS	11.8042
	obiekt-Fakir	30.2683
	obiekt-Fermi	12.8424
	obiekt-Fidelius	36.3326
	obiekt-Figura	15.3207
	obiekt-Flame	20.0506
	obiekt-Florett	3.97573
	obiekt-Forkida	25.9231
	obiekt-Forum	11.6381
	obiekt-Fregata	10.9023
	obiekt-Fructidor	24.7463
	obiekt-Frument	4.19896
	obiekt-Gabrio	10.9286
	obiekt-Garantus	24.3337
	obiekt-Glaucus	18.2139
	obiekt-Gordian	4.82969
	obiekt-Granamax	10.0288
	obiekt-Grapeli	7.59557
	obiekt-Henrik	13.9929
	obiekt-Heros	23.6455
	obiekt-Intro	4.5699
	obiekt-Ionesco	18.0425
	obiekt-Israel493	13.4721
	obiekt-JOKER	18.0198
	obiekt-Jaceo	16.8398
	obiekt-Jantarka	54.4386
	obiekt-Jenga	9.34003
	obiekt-Julius	5.55565
	obiekt-KWS Dacanto	14.9339
	obiekt-KWS Erasmus	20.0995
	obiekt-KWS Livius	12.9473
	obiekt-KWS Magic	9.5258
	obiekt-KWS Ozon	22.2449
	obiekt-Kalahari	8.22467
	obiekt-Kampana	10.018
	obiekt-Kantao	8.84264
	obiekt-Kavkaz-Kema	14.2377
	obiekt-Kepler	13.4497
	obiekt-Kerubino	26.0501
	obiekt-Kohelia	16.327
	obiekt-Kranich	9.94136
	obiekt-Kredo	8.65064
	obiekt-Kris	18.2178
	obiekt-Lahertis	15.3951
	obiekt-Lavantus	29.6315
	obiekt-Lear	10.0023
	obiekt-Legenda	16.1537
	obiekt-Linus	17.5505
	obiekt-Lithium	10.8195
	obiekt-Liwilla	10.3118
	obiekt-Look	10.9754
	obiekt-Ludwig	49.6025
	obiekt-M3 synthetic (W-7976)	2.12262
	obiekt-M6 synthetic (W-7984)	7.09383
	obiekt-MV Lucilla	19.6892
	obiekt-Magnus	52.4347
	obiekt-Manager	19.2823
	obiekt-Mandub	7.12327
	obiekt-Mazurka	55.2375
	obiekt-Meister	21.3705
	obiekt-Memory	16.5261
	obiekt-Mentor	15.2747
	obiekt-Mewa	23.8382
	obiekt-Mikula	8.39834
	obiekt-Mulan	28.7271
	obiekt-Muszelka	12.349
	obiekt-Muza	69.9577
	obiekt-Naridana	56.1344
	obiekt-Natula	46.282
	obiekt-Nelson	30.9808
	obiekt-Nocibe	19.3563
	obiekt-Nutka	23.5906
	obiekt-Olivin	50.5235
	obiekt-Opal	20.3413
	obiekt-Operetka	47.728
	obiekt-Ostka Strzelecka	29.3105
	obiekt-Ostroga	18.4619
	obiekt-Oxal	7.84523
	obiekt-PIONIER	6.51466
	obiekt-Pamier	13.5445
	obiekt-Patras	12.2839
	obiekt-Pengar	11.0186
	obiekt-Platin	35.2252
	obiekt-Praktik	15.2431
	obiekt-Pueblo	22.1145
	obiekt-RGT Ampiezzo	16.2882
	obiekt-RGT Djoko	7.99556
	obiekt-RGT Frenezio	19.0636
	obiekt-RGT Kilimanjaro	10.7643
	obiekt-Rapsodia	17.8703
	obiekt-Reciproc	13.5546
	obiekt-Riband	60.1146
	obiekt-Rigi	14.5627
	obiekt-Rumor	26.6687
	obiekt-Rywalka	47.5465
	obiekt-SALUTOS	31.6298
	obiekt-SAMURAI	14.0803
	obiekt-Sailor	31.2787
	obiekt-Salamouni	6.57574
	obiekt-Satyna	21.1793
	obiekt-Schamane	36.0369
	obiekt-Skagen	20.9383
	obiekt-Smaragd	27.6886
	obiekt-Smuga	48.2939
	obiekt-Sokrates	27.7083
	obiekt-Solitar	7.29363
	obiekt-Solognac	15.1848
	obiekt-Speedway	5.38808
	obiekt-Starway	13.2381
	obiekt-Sukces	42.7555
	obiekt-Syllon	65.6205
	obiekt-TE9111	6.73118
	obiekt-Tabasco	2.83059
	obiekt-Tadinia	54.5124
	obiekt-Taichung29	81.4883
	obiekt-Tentation	15.7682
	obiekt-Terroir	4.8988
	obiekt-Thalys	46.8276
	obiekt-Tobak	11.1758
	obiekt-Tonacja	26.0067
	obiekt-Torrild	13.7073
	obiekt-Tuareg	5.90319
	obiekt-Tulecka	14.0309
	obiekt-Turkis	19.0434
	obiekt-Turnia	57.402
	obiekt-Valdo	21.8916
	obiekt-Veranopolis	6.92298
	obiekt-Waxy	9.79392
	obiekt-Winnetou	9.40118
	obiekt-Wydma	49.0974
	obiekt-Xantippe	11.928
	obiekt-Zappa	9.96471
	obiekt-Zawisza	58.4773
	obiekt-Zobel	19.2244
	obiekt-Zyta	39.685
	powt-1	26.001
	powt-2	17.641

## Sheet: phenotyping data
Haplotype-based association mapping of genomic regions associated with Zymoseptoria tritici resistance using 217 diverse wheat genotypes. Magdalena Radecka-Janusik, Urszula Piechota, Dominika Piaskowska, Piotr Słowacki, Sławomir Bartosiak and Paweł Czembor
Table S1. The phenotyping assessment of wheat (Triticum aestivum L.) reaction against Septoria tritici artificial inoculation at adult plant stage. Columns represent percent of flag leaf area covered by necrosis (_NEC) or pycnidia (fruiting body of the fungus) (_PYC).
Cultivar name	IPO323_NEC	IPO323_PYC	IPO88004_NEC	IPO88004_PYC	IPO92006_NEC	IPO92006_PYC	IPO86036_NEC	IPO86036_PYC	St1-03_NEC	St1-03_PYC
Akteur	27.3977	8.66699	27.5239	14.597	66.1105	49.3111	85.892	22.2749	56.6432	2.64308
Alcazar	20.5689	4.31391	40.1583	23.4787	65.5311	26.9189	94.6954	5.0985	53.4548	2.94348
Arkadia	11.9583	7.46031	28.3482	24.5369	94.9693	71.9082	54.7325	12.1188	55.7509	14.1249
Arktis	50.0376	39.3258	15.9326	8.8443	57.4232	19.6002	67.6363	8.21744	76.9026	4.17927
Artist	28.4137	10.3116	18.8415	6.60316	69.2688	34.167	58.4344	2.23739	44.5398	1.67881
Askalon	31.5311	6.23225	28.8817	10.3698	62.0527	34.1084	38.2665	2.12909	64.6745	2.34897
Astoria	14.2492	7.39014	29.4568	12.3946	62.8441	12.5296	60.7032	4.02415	49.518	2.50703
Bagou	25.014	11.7227	42.073	24.9959	49.3625	41.4908	45.495	2.80483	46.2145	0.624876
Baletka	39.3797	17.4953	90.3253	69.4751	98.2829	71.2389	62.8938	7.96631	61.8569	2.40611
Bamberka	15.713	8.66497	33.633	26.4064	55.8724	34.0181	31.5977	5.85452	67.5799	9.34568
Banderola	37.6317	17.1986	43.5402	30.3949	46.7081	29.5723	39.5118	3.71233	71.3638	5.33197
Batuta	28.3023	20.2038	19.6067	6.12992	47.2608	17.9204	64.1904	2.46588	37.5534	1.40605
Belenus	9.91316	4.93166	9.60285	6.19896	41.9388	31.8025	59.5035	11.1669	64.581	1.33303
Bockris	6.36637	3.50445	12.8453	3.47999	60.2304	32.2889	65.6494	4.24567	46.8276	7.91422
Bogatka	31.4503	19.6914	41.4666	31.7909	58.9758	23.4924	72.1915	26.804	58.8207	14.9238
Boomer	18.3705	3.74312	16.8688	7.20836	62.7372	21.1024	35.6858	3.66685	62.8452	4.53604
Bystra	19.0779	5.55644	26.4961	13.3085	70.231	54.1957	51.8658	3.51563	53.3082	4.88868
Dorota			15.5858	12.7164	60.9056	44.4837	80.944	24.0236	66.7382	6.51188
Elipsa	28.7241	9.35137	43.2252	38.6585	84.9395	56.791	48.1245	8.91011	58.4757	1.79003
Estivus	51.3991	24.154	13.7692	4.83846	54.8748	24.7351	49.1279	0.686413	50.3116	2.53742
Fakir	30.2683	11.06	22.6606	6.64562	54.2396	18.9795	48.8463	15.4685	63.9094	18.9395
Fidelius	36.3326	16.7345	25.3715	14.738	68.8988	53.4721	58.3229	29.589	65.4756	18.8234
Figura	15.3207	8.96918	20.8127	8.38265	55.9905	39.1505	49.8668	7.82802	67.0264	13.9521
Forkida	25.9231	15.429	26.5137	20.6511	66.131	44.4576	61.4571	10.7219	59.4264	17.0516
Forum	11.6381	3.26718	13.6788	4.5172	36.2284	17.386	39.9542	4.51879	68.4011	12.1108
Fregata	10.9023	4.78148	14.3931	5.35151	45.4248	31.8112	42.0123	7.70234	46.7684	8.82986
Garantus	24.3337	11.3843	34.5357	33.2558	68.2299	63.2812	54.2791	9.31335	75.489	7.74284
Henrik	13.9929	8.35381	26.4428	15.3899	57.119	31.9212	38.7518	4.07291	51.6403	8.5899
Jantarka	54.4386	39.602	53.7917	24.2779	45.2132	19.3682	76.5507	27.6805	60.3207	10.461
Jenga	9.34003	5.27406	13.6226	2.76006	70.3299	29.9	26.6637	3.25824	37.9875	2.99083
Kampana	10.018	2.28175	33.7974	23.5998	44.4075	25.6472	71.9706	9.387	53.0569	8.7519
Kepler	13.4497	9.30356	6.94541	3.22374	47.439	24.0574	42.5326	2.46655	59.8183	4.9924
Kobiera	30.0837	11.8533	18.5009	1.89249	62.6589	49.8556	68.6041	27.3224	82.3935	10.2837
Kohelia	16.327	9.51191	13.9864	7.51158	57.7868	37.4234	45.1117	7.4145	59.4255	8.11252
Kranich	9.94136	6.35401	5.00212	1.06275	39.6823	16.4579	19.6633	2.10459	63.1273	9.40434
Kredo	8.65064	4.02085	6.81268	3.098	52.883	44.7719	54.1269	14.8088	47.46	8.1004
Kris	18.2178	10.4263	19.6194	13.0534	58.8072	39.1429	31.0834	4.78642	64.7412	11.5442
KWS Dacanto	14.9339	6.95783	10.0088	4.57813	40.5395	23.2693	31.5125	2.1298	51.7426	1.4835
KWS Livius	12.9473	5.8872	13.457	8.3988	42.6517	17.4271	36.221	1.14608	39.4644	2.18183
KWS Magic	9.5258	0.606935	15.0433	1.85395	72.9412	13.9123	36.3224	0.773466	41.9038	0.459695
KWS Ozon	22.2449	7.16819	38.4544	26.481	68.0898	28.6525	39.5481	5.46536	71.7037	15.6182
Lavantus	29.6315	14.2274	20.048	7.77099	66.6114	32.7821	59.978	15.8776	64.7296	0.43148
Legenda	16.1537	2.83966	17.7932	6.69029	50.7557	23.3631	46.9492	1.48613	67.3205	3.26074
Linus	17.5505	10.0444	28.0342	23.5595	56.9568	47.0123	58.4843	0.853123	37.6123	9.70205
Look	10.9754	5.11349	25.8621	21.2599	49.3409	35.4437	47.2822	11.9161	58.7692	9.53215
Ludwig	49.6025	28.5139	18.8125	1.28281	49.8348	37.288	64.1235	6.88258	76.4575	8.4359
Markiza	33.6263	18.2899	34.9836	18.1321	60.2049	36.4003	42.2248	5.69696	65.2926	2.21309
Meister	21.3705	16.2569	23.157	20.6771	48.1561	45.2727	53.8834	3.4643	67.9922	4.35468
Meteor	27.4181	26.6108	15.5075	4.3151	55.3286	44.5408	51.7686	2.78494	74.5027	10.63
Mewa	23.8382	11.0317	39.8217	33.4214	64.4332	31.2838	70.3788	12.6067	63.664	1.20445
Mikula	8.39834	1.53637	22.0581	13.0453	47.0722	24.4627	63.2075	3.12062	73.2032	1.03184
Mulan	28.7271	16.1949	35.537	25.5498	55.0423	20.1116	40.6741	6.86962	44.9853	11.3661
Muszelka	12.349	6.9762	48.0536	28.1095	63.4856	37.7797	37.334	4.00342	52.4402	3.63951
Muza	69.9577	35.565	30.9331	23.1739	93.9659	52.4207	54.9641	15.5878	85.5712	26.8964
Naridana	56.1344	32.7405	31.7702	27.9264	80.374	72.0487	78.0013	13.3971	67.5775	8.86343
Natula	46.282	18.6577	45.1624	21.9827	62.0361	22.4361	42.4882	6.54335	56.9519	6.14265
Nutka	23.5906	11.1889	32.0182	22.3528	57.504	29.2023	30.2384	10.3843	39.636	8.6399
Olivin	50.5235	31.8422	8.68316	2.86222	42.5469	31.2607	43.1302	4.85171	38.4914	3.06137
Operetka	47.728	18.1	22.1375	14.363	48.2394	35.1749	55.1914	24.9177	55.0824	2.87221
Ostka Strzelecka	29.3105	9.87443	30.7752	7.75872	58.7637	44.0781	63.4161	18.4176	64.7767	3.23984
Ostroga	18.4619	7.81045	31.4558	23.0164	55.7204	43.4668	32.4212	7.81669	40.2178	1.80416
Oxal	7.84523	2.3659	14.514	7.30625	27.9167	4.9291	42.7963	3.62993	58.5973	13.1944
Patras	12.2839	2.84548	15.3837	6.73608	84.9337	26.1516	46.2773	4.69918	45.4987	3.68358
Pengar	11.0186	6.30689	10.7286	2.85514	46.9383	28.8874	35.6527	2.93557	68.8441	25.7559
Platin	35.2252	17.7439	17.3467	1.50995	51.0521	29.967	31.469	10.929	67.0076	8.91856
Praktik	15.2431	7.9215	12.4112	5.66241	51.7553	32.7791	42.61	3.31756	58.4113	4.97316
Rapsodia	17.8703	10.457	29.1753	10.4216	54.7827	41.13	51.1116	13.8423	50.9958	23.0254
Rywalka	47.5465	27.0405	18.1236	5.06735	51.5839	36.0675	72.8177	12.7912	71.5769	16.2117
Sailor	31.2787	17.446	16.0271	8.02413	48.9143	16.6897	32.1749	4.0306	67.4128	6.83986
Satyna	21.1793	12.5224	12.1543	3.47634	76.2482	65.7211	58.1678	5.61137	51.9153	16.9295
Skagen	20.9383	14.2227	15.6539	6.8336	49.9166	14.4965	73.2735	2.24395	40.7375	6.21164
Smaragd	27.6886	12.3837	21.2583	8.72678	80.9911	42.0431	60.1457	32.3963	78.0645	36.1145
Smuga	48.2939	40.3106	35.3752	10.3811	75.7816	51.9526	82.4554	23.4684	60.5618	17.6925
Speedway	5.38808	0.859434	15.9964	8.9047	45.7024	35.3625	38.1066	4.65942	60.6207	1.44173
Sukces	42.7555	22.0446	18.0918	7.09926	33.6252	13.5828	32.5024	12.9465	49.4532	15.6975
Tonacja	26.0067	17.7123	33.6037	32.0321	73.5347	67.5519	48.021	22.8927	45.9685	16.3771
Torrild	13.7073	9.20824	24.4315	10.4408	45.0006	24.9858	88.2603	21.102	52.5293	11.2385
Tulecka	14.0309	6.7111	28.2756	24.4346	49.7194	40.5111	43.8217	9.07948	41.7548	3.30026
Türkis	19.0434	5.4542	25.4327	18.0407	60.575	45.8646	36.2132	5.13146	81.5528	2.94032
Turnia	57.402	37.4462	34.1057	17.8241	78.6876	58.4529	65.988	18.2477	61.2945	9.42412
Wydma	49.0974	32.0536	56.5283	36.4898	62.8388	32.2993	55.6068	24.2918	79.4105	5.26236
Zawisza	58.4773	42.7441	37.7434	21.5098	80.3552	61.3566	34.3621	12.8338	58.69	3.39591
Zyta	39.685	18.1063	40.2472	36.483	50.451	37.901	37.8593	13.1884	45.0603	18.4095
Addict	8.32027	0.972359	33.6177	14.2698	36.197	19.2763	39.2978	4.32069	48.1809	3.49948
Agil	18.2296	7.99532	21.3251	1.22924	70.1916	37.0296	49.6017	3.78648	82.1985	14.1661
Alchemy	7.89203	3.37758	23.8572	16.7185	57.6901	38.7794	37.0423	1.00701	59.501	10.4598
Alhambra	29.5852	11.1358	61.202	45.3411	93.0358	78.2891	71.5897	12.0769	84.9171	6.50882
Amifor	21.6268	15.3729	45.3977	14.6793	37.6976	16.7763	42.2258	4.87914	64.2345	2.49447
Arezzo	23.3882	9.5999	31.1412	15.3598	52.2871	31.3704	45.3199	1.90399	73.6871	5.90086
Armada	12.7636	1.67451	34.781	17.9582	52.7899	30.2224	45.8106	1.99104	54.4125	3.19649
Artagnan	12.6866	5.34683	74.3952	38.2458	81.5474	62.3225	58.092	0.853801	78.4752	8.47703
Atomic	10.2073	0.776654	46.692	22.3801	47.3928	8.53432	41.2519	3.87503	45.6671	1.15476
Avalon (W 2564)	24.0678	10.3723	25.6062	11.4602	57.2046	45.2143	57.1548	8.61743	71.2949	6.6406
Avenir	23.8975	7.77883	52.1619	22.2054	53.1152	26.326	30.8616	4.77167	58.0386	6.21016
Barok	6.19186	1.98021	52.1401	48.8036	60.5821	42.3541	34.0232	5.04353	61.0396	14.4498
Belepi	7.70549	0.261024	41.953	17.8084	86.4971	50.2737	37.7008	2.84916	57.1991	2.11327
Bombus	18.438	8.71043	20.9926	4.82526	21.5119	8.72627	48.0033	3.84707	41.6679	2.14984
Butaro	19.3134	8.64146	8.50448	4.89183	65.5352	64.1455	35.4124	16.7713	63.0825	8.48015
Calcio	39.6835	11.1984	49.1447	32.6614	92.5355	56.5251	69.9412	6.47843	69.1322	9.39637
Capone	3.53468	0.046128	10.3657	6.7491	19.0228	2.23852	44.4	2.31564	48.5917	1.29363
Caroll	25.0083	9.50269	12.8677	6.52918	56.3905	52.5443	31.4938	5.16598	54.4809	6.72001
CELEBRATION	6.97312	1.69304	15.8383	9.35165	41.7767	22.5042	44.0977	2.70652	35.821	2.62796
Ch Combin	29.2557	7.16187	91.6695	75.9972	87.5108	22.8371	41.9182	1.58617	83.9034	5.03632
CHILTON	14.262	8.3782	11.5443	5.31471	51.486	22.1479	71.2399	3.02762	46.8264	3.14262
Colonia	15.3903	6.88512	24.4294	5.37276	35.7553	15.4734	38.2813	2.64205	66.5342	9.71006
Dacanto	27.6551	12.6066	16.1193	5.72214	31.6659	13.4489	45.5656	0.765536	45.743	0.329326
Dekan	16.1167	8.53471	17.2665	8.57992	52.4676	30.6543	33.4652	2.39611	58.4572	2.05988
Desamo	8.49211	1.69938	11.9652	2.34145	35.5498	10.1164	22.7913	1.16399	53.2165	4.13101
Descartes	18.7464	6.87286	33.4914	11.6284	56.0639	17.9036	47.0413	6.99404	78.6259	2.02189
Diamento	24.0843	7.38791	37.1365	22.4143	87.2952	74.8279	70.7083	19.2954	44.0948	3.96487
Diderot	13.5632	5.04801	27.5686	18.4392	60.0982	24.177	81.5819	1.37232	70.2929	3.36089
DISKUS	25.7278	10.0445	12.5683	8.81585	66.6062	45.3327	56.6274	11.0008	53.2719	9.10289
Edelrun	20.4759	6.50527	96.7252	68.634	98.2202	58.4113	80.1143	11.1056	99.3097	2.86758
Edgar	10.3636	1.34344	17.3759	11.5926	35.6297	18.8762	38.9458	5.40834	40.2534	4.19505
Ehogold 770/09	37.3024	7.57314	53.5502	32.5454	82.7329	59.8724	91.415	15.1522	58.143	4.93268
Elixer	10.8162	0.964002	13.7119	4.65619	31.6476	7.89372	40.1986	5.05931	49.3897	8.23177
Eperon	50.3497	15.2131	65.9326	40.8282	60.1865	48.3585	68.6283	2.42693	73.2084	21.3417
Eron	27.1711	10.2567	10.0814	2.33162	40.7167	31.9279	81.9339	21.5614	65.4575	6.67466
Etana	43.0601	18.5541	50.2316	47.0797	50.5575	42.0935	59.3011	35.0444	56.8324	6.19017
Evolution	8.29752	1.61036	33.0673	24.8462	50.6254	41.0527	45.6244	3.83902	46.4117	6.97087
Famulus	11.8042	4.48545	18.1571	2.43422	36.2673	13.5008	56.4736	2.65841	65.7835	0.750639
Fermi	12.8424	4.64564	18.1695	9.00709	24.9872	11.5792	53.3159	13.3511	44.8387	5.72301
Florett	3.97573	0.00908202	11.0497	6.33315	33.3279	10.3	68.8941	3.99315	47.8925	0.427688
Florian	22.6921	9.8904	21.733	8.62635	75.3554	58.7891	71.7953	3.30942	49.3238	6.97451
Fructidor	24.7463	3.38205	46.0673	29.3093	91.13	78.5589	86.5527	13.2383	78.3474	4.17877
Frument	4.19896	0.216297	52.9814	41.7868	34.1239	6.69394	61.7134	6.96377	62.4109	2.47979
Gabrio	10.9286	3.97896	58.5037	35.2703			49.7403	2.39026	39.1946	2.03485
Glaucus	18.2139	8.22477	12.7436	2.90322	49.2271	26.3152	29.592	0.49997	39.6685	0.567262
Gordian	4.82969	2.69438	9.26539	2.25237	43.6978	14.702	31.3102	16.4505	42.3249	7.80993
Granamax	10.0288	0.872451	21.0335	4.05418	47.7298	29.5637	75.2377	3.41079	56.9372	1.68279
Grapeli	7.59557	1.57303	13.0901	6.5562	40.127	18.3834	40.6564	6.02499	46.651	4.89663
Heros	23.6455	11.3064	8.44124	3.06753	25.0807	7.06096	35.1846	3.07294	45.6797	0.747005
Intro	4.5699	1.60411	10.8442	6.26524	20.4963	4.69164	28.1689	1.74553	32.4887	0.703047
Ionesco	18.0425	5.83512	37.8113	28.4561	82.3271	51.7909	35.2826	3.14344	77.1578	4.37701
Jaceo	16.8398	13.3127	18.3449	4.49917	75.4402	27.8151	47.2458	7.12501	54.554	12.1556
Joker	18.0198	11.0446	8.52411	5.32599	39.1951	13.2342	62.7114	5.45533	44.3018	2.42906
Julius	5.55565	2.1368	10.9678	2.1596	39.1618	6.69945	31.8554	3.76762	47.7559	1.32194
Kalahari	8.22467	2.98169	9.85177	4.59502	42.5019	14.4656	46.1872	0.81252	44.9181	2.16735
Kantao	8.84264	1.98141	41.7045	34.4022	66.6777	47.2789	35.503	4.14881	70.802	9.67064
Kerubino	26.0501	8.92301	15.9799	1.05221	62.1275	21.2709	57.8413	5.653	67.2959	3.06542
KWS Erasmus	20.0995	12.5516	29.1072	26.9745	27.0802	15.0987	29.8548	6.8328	68.642	9.69375
Lahertis	15.3951	13.0026	20.2704	8.20494	61.4268	32.136	39.4982	10.0658	48.477	3.57899
Lear	10.0023	1.84079	9.87935	1.58628	19.0344	1.19402	24.2502	1.20374	44.5389	2.36382
Lithium	10.8195	2.53596	32.7879	21.5505	44.2786	16.0724	54.5546	0.908164	59.3173	3.74968
MV Lucilla	19.6892	2.62137	65.1256	58.3791	68.1611	89.9503	92.7936	1.3688	65.211	1.91759
Magnus	52.4347	25.0628	8.42344	1.80082	59.2882	28.6709	55.0643	12.9306	75.3133	3.08878
Manager	19.2823	4.29186	16.5132	6.36542	46.0208	28.5932	47.428	7.36579	47.7992	4.45726
Mandub	7.12327	3.29137	1.14323	0.363218	38.1561	17.8593	38.8977	1.9649	43.9996	1.52533
Mandragor	9.8081	6.28116	34.8692	17.0499	57.1975	18.1564	35.9968	2.03939	44.4409	0.123235
Marcopolo	21.8804	6.59643	42.6073	31.6886	41.5438	19.9668	46.0241	5.04221	55.3941	4.13528
Matheo	27.2335	18.8815	28.2993	24.6867	46.1523	44.9738	33.2839	3.74424	55.2761	2.29356
Matix	34.5899	20.7937	21.032	8.46126	54.5048	41.6962	42.802	28.4926	48.2447	4.7905
Mazurka	55.2375	19.6974	90.6982	67.0616	95.6368	74.4672	65.6094	8.6958	75.1712	10.8669
Memory	16.5261	3.85147	13.7866	10.1872	38.2957	15.3745	51.9645	8.18531	53.2116	1.00056
Mentor	15.2747	7.05708	30.0919	12.9826	53.0152	13.9612	40.047	3.16558	41.1912	0.593093
Nelson	30.9808	20.5325	27.3244	16.5854	47.2868	18.2772	81.6976	5.4351	65.2256	6.49958
Nocibe	19.3563	7.00935	47.1185	22.0694	94.4989	90.0403	89.0565	3.71145	87.8842	23.5056
Oceano	23.1559	8.73484	40.6132	34.5198	57.7234	30.8928	76.6376	1.5579	47.1061	2.0021
Opal	20.3413	6.06595	38.3035	4.8191	72.2397	30.9941	59.2626	0.993124	65.8919	1.84627
Pamier	13.5445	8.78918	10.5427	3.29108	54.4504	30.0869	45.6283	1.97917	36.2526	5.50102
Pionier	6.51466	1.96271	10.0282	1.43977	36.7096	13.8012	34.9036	1.13569	52.6581	1.5876
Primus	36.2368	15.6435	23.1717	16.2688	55.5687	50.4101	45.9364	25.6433	60.337	6.22684
Pueblo	22.1145	12.096	50.5408	47.6472	95.6366	57.0981	82.6893	22.6681	52.0568	10.7953
Réciproc	13.5546	6.48302	30.3394	19.4747	34.0049	10.4175	53.8086	5.9559	59.1139	6.95875
Renan (RL 248)	25.4635	9.3467	65.1471	57.9226	77.0919	49.7765	85.4864	13.4781	89.2383	12.0916
RGT Ampiezzo	16.2882	4.81302	37.0368	24.1939	52.1238	33.4561	50.1248	8.24395	35.7346	3.95355
RGT Djoko	7.99556	1.58009	13.4948	2.60817	36.1497	21.4038	54.3491	1.71472	39.1179	5.75745
RGT Frenezio	19.0636	5.86452	19.287	11.841	43.7742	25.3521	70.7063	5.10785	62.2555	13.7488
RGT Kilimanjaro	10.7643	2.69303	11.4799	3.89605	32.8237	7.71704	40.6558	2.65689	44.0151	1.11612
Riband	60.1146	34.5716	14.3083	5.01541	67.8792	56.2965	50.4958	20.9025	63.7182	13.5535
Rigi	14.5627	6.20264	26.7932	21.7277	49.5295	28.9802	76.6128	12.6215	50.9368	2.72445
Rumor	26.6687	7.11087	25.1258	9.17763	65.5759	47.3824	59.8058	2.77472	54.4324	1.76442
Salutos	31.6298	17.6064	11.6395	7.4223	47.0124	31.5908	59.7507	4.22038	60.6694	3.14474
Samurai	14.0803	5.51238	12.056	8.05765	55.8409	22.5014	36.7284	1.62381	45.5264	3.19601
Scaro	23.5893	11.3681	22.9113	9.44379	44.3367	35.4239	45.2262	4.41515	77.9632	0.64951
Schamane	36.0369	15.0875	36.4731	28.0203	59.6154	35.0827	54.9235	13.1961	70.9796	2.09599
Sokrates	27.7083	13.1353	20.3601	12.9399	69.4344	29.9098	81.3532	16.6966	78.8774	7.3402
Solognac	15.1848	3.79715	35.8074	26.4019	47.811	22.6793	61.7419	2.40391	68.9471	6.38059
Sophytra	17.2688	5.77705	25.522	10.9268	41.972	20.9936	15.6887	1.517	34.7941	0.866754
Starway	13.2381	6.57395	19.3116	7.82043	59.8198	19.0256	49.6547	2.62458	74.6797	10.9328
Syllon	65.6205	38.1313	56.7755	47.0783	82.4303	69.3927	68.9339	12.044	67.5627	9.65981
Tabasco	2.83059	0.632738	11.2722	5.07699	31.5566	19.3243	30.203	3.59187	29.5317	0.855382
Tengri	29.458	5.56669	37.7074	22.4233	76.1073	45.8073	71.3312	2.74985	72.7834	7.03838
Tentation	15.7682	2.56765	41.7527	28.0291	43.9047	29.6567	54.7563	2.97086	45.3072	5.92077
Terroir	4.8988	1.30192	15.1543	0.932885	38.621	15.0205	70.9419	1.6087	44.2906	3.67851
Thalys	46.8276	13.613	33.1345	17.4052	55.983	35.5559	76.3274	3.70919	64.5235	4.03991
Tobak	11.1758	3.62353	12.9936	8.71414	46.3748	40.7419	64.0095	3.7843	40.4033	5.28414
Tuareg	5.90319	0.973559	11.5633	7.21053	42.5101	20.6386	26.0106	0.88929	49.2808	2.61721
Valdo	21.8916	5.75931	58.0382	49.4264	71.5149	33.5337	65.3236	3.85403	56.6819	13.5009
Waxy	9.79392	2.06906	24.8719	16.0179	61.4026	39.2466	71.2588	1.56853	36.9764	1.30434
Winnetou	9.40118	2.74781	24.6238	20.6596	41.9587	29.1622	43.6411	4.31534	30.1648	16.0753
Wiwa	21.5259	13.9094	23.3463	7.86437	49.8435	5.23448	64.8176	2.46946	61.973	1.18745
Xantippe	11.928	1.13453	33.5795	25.1712	65.5993	30.9124	41.5218	0.360489	57.2054	4.37781
Zappa	9.96471	4.87281	9.25601	5.815	53.7383	37.1144	26.9805	2.872	31.1778	0.400809
Zephyr	47.851	28.8844	27.9387	11.2103	71.3277	55.2765	78.3934	0.635923	70.2249	9.80174
Zeppelin	37.1841	24.4429	22.3253	3.92949	62.9294	34.8442	76.2046	11.296	63.0768	21.7909
Zobel	19.2244	7.70203	9.1736	3.5616	48.3768	25.9911	39.9153	5.22322	48.8676	6.00528
Bulgaria88	55.5876	15.3482	72.3851	43.5214	92.2021	56.9065	92.2071	13.5701	69.8146	5.88836
Veranopolis	6.92298	0.245493	29.4626	7.07649	62.1554	19.746	83.9085	41.5617	57.4377	0.284189
Israel493	13.4721	1.81317	42.4521	4.28147	74.0969	44.8606	45.9902	4.74227	39.8907	2.76597
Tadinia	54.5124	44.2384	71.0453	21.2208	91.6523	46.7505	47.1959	2.12045	62.2664	2.51198
Cs Synthetic (6x)7D	3.50536	0.929955	34.8709	9.46489	85.6726	63.2909	67.709	14.1359	41.376	1.37274
Flame	20.0506	17.6625	34.5254	32.1157	66.7929	62.8526	59.03	11.0516	52.119	12.888
Estanzuela Federal	56.5358	20.3124	95.0544	16.314	92.8039	63.3831	88.914	47.1314	94.0204	1.03234
M6 synthetic (W-7984)	7.09383	1.13461	76.477	33.8274	63.7647	14.4563	53.4562	17.6468	37.2787	0.539253
Courtot	13.294	3.63681	52.3474	33.3299	96.4731	68.5984	87.1562	5.78108	93.5591	4.16102
TE9111	6.73118	0.585732	19.523	2.12521	12.3775	1.04696	41.605	0.152883	22.908	0.0173318
Salamouni	6.57574	0.349073	52.1093	14.4921	82.1032	12.3823	33.4005	2.34118	44.6262	0.0882854
Arina	11.4976	3.17681	23.1206	12.5067	72.5047	43.9695	69.1452	11.7976	55.1491	8.62679
M3 synthetic (W-7976)	2.12262	0.110507	17.1973	1.84669	65.4745	7.06982	29.4882	0.488071	30.5469	1.24847
Liwilla	10.3118	2.92741	36.1555	36.8605	69.9007	40.4208	61.4488	6.97854	60.5835	8.53458
Solitar	7.29363	3.58414	18.6274	8.2571	39.5368	13.2	29.8617	2.08216	30.6275	0.670873
Apache	60.919	21.0589	49.8893	36.3509	74.1673	45.0471	72.6867	9.2268	77.6499	19.4482
Balance	29.151	17.4465	47.1308	40.1477	79.2228	62.4313	84.8312	27.7413	63.3213	0.336013
Chinese Spring	18.0849	1.53041	69.2483	55.5023	56.6286	44.218	42.3223	50.2943	42.2122	22.0589
Taichung29	81.4883	50.871	33.828	9.43093	95.0116	72.7312	60.6869	34.5076	85.2794	36.7737
Begra	64.8589	25.5314	69.1128	51.6635	64.031	52.7778	80.7149	14.0549	85.5681	12.869
