# Supplementary material for: Haplotype-based association mapping of genomic regions associated with Zymoseptoria tritici resistance using 217 diverse wheat genotypes
Source: BMC Plant Biol. 2024 Jul 18;24:682. doi: 10.1186/s12870-024-05400-1 (PMC11256644; doi:10.1186/s12870-024-05400-1)
Supplement: Supplementary file 2 — Supplementary Material 2. [file 12870_2024_5400_MOESM2_ESM.xlsx]

## Sheet: Arkusz1
Haplotype-based association mapping of genomic regions associated with Zymoseptoria tritici resistance using 217 diverse wheat genotypes Magdalena Radecka-Janusik, Urszula Piechota, Dominika Piaskowska, Piotr Słowacki, Sławomir Bartosiak and Paweł Czembor
Table S2. Haploblock-map of 217 wheat genotypes based on 12690 DArT-SNP markers.
Haploblock	Chromosome	Start position (bp)	Stop position (bp)	Haploblock's size (bp)
Chr1A_HB1	1A	1197588	3299182	2101594
Chr1A_HB2	1A	3312312	3778377	466065
Chr1A_HB3	1A	3954699	4789478	834779
Chr1A_HB4	1A	4962848	6428068	1465220
Chr1A_HB5	1A	6571770	6874057	302287
Chr1A_HB6	1A	6990954	7089471	98517
Chr1A_HB7	1A	8126923	8428986	302063
Chr1A_HB8	1A	8499861	9032063	532202
Chr1A_HB9	1A	9136871	9764182	627311
Chr1A_HB10	1A	9767584	10010147	242563
Chr1A_HB11	1A	10037494	10218776	181282
Chr1A_HB12	1A	10538736	12443061	1904325
Chr1A_HB13	1A	12617553	13657477	1039924
Chr1A_HB14	1A	13736303	14410227	673924
Chr1A_HB15	1A	14410344	15312231	901887
Chr1A_HB16	1A	16212878	16804537	591659
Chr1A_HB17	1A	16899179	19830307	2931128
Chr1A_HB18	1A	20591355	22731293	2139938
Chr1A_HB19	1A	22748638	22748794	156
Chr1A_HB20	1A	23007516	23007582	66
Chr1A_HB21	1A	24882456	26081556	1199100
Chr1A_HB22	1A	26850543	26920404	69861
Chr1A_HB23	1A	27346358	30561329	3214971
Chr1A_HB24	1A	30601786	31493068	891282
Chr1A_HB25	1A	31510998	31567122	56124
Chr1A_HB26	1A	34444560	37082916	2638356
Chr1A_HB27	1A	37099987	40492909	3392922
Chr1A_HB28	1A	40759314	40961020	201706
Chr1A_HB29	1A	41744341	44038064	2293723
Chr1A_HB30	1A	45181888	45524757	342869
Chr1A_HB31	1A	45648125	47050930	1402805
Chr1A_HB32	1A	47114295	48362338	1248043
Chr1A_HB33	1A	48589571	48838393	248822
Chr1A_HB34	1A	48939911	49876332	936421
Chr1A_HB35	1A	50426255	61603024	11176769
Chr1A_HB36	1A	71035791	84036019	13000228
Chr1A_HB37	1A	86234478	137914602	51680124
Chr1A_HB38	1A	142864995	238263479	95398484
Chr1A_HB39	1A	248012497	309356146	61343649
Chr1A_HB40	1A	310465271	311403548	938277
Chr1A_HB41	1A	335590592	337543040	1952448
Chr1A_HB42	1A	338341536	355445936	17104400
Chr1A_HB43	1A	363081268	365131653	2050385
Chr1A_HB44	1A	367959856	369095052	1135196
Chr1A_HB45	1A	372344449	386072602	13728153
Chr1A_HB46	1A	386964437	401371079	14406642
Chr1A_HB47	1A	405466675	415422662	9955987
Chr1A_HB48	1A	427108926	448774722	21665796
Chr1A_HB49	1A	455199912	462293839	7093927
Chr1A_HB50	1A	463002061	463089463	87402
Chr1A_HB51	1A	466779772	473065089	6285317
Chr1A_HB52	1A	474032638	482364821	8332183
Chr1A_HB53	1A	483228577	484816729	1588152
Chr1A_HB54	1A	487065726	489195199	2129473
Chr1A_HB55	1A	490008997	494394623	4385626
Chr1A_HB56	1A	496796358	496796496	138
Chr1A_HB57	1A	499459267	500575630	1116363
Chr1A_HB58	1A	500626490	502277496	1651006
Chr1A_HB59	1A	504297840	504572305	274465
Chr1A_HB60	1A	506068428	508607799	2539371
Chr1A_HB61	1A	509876206	510424760	548554
Chr1A_HB62	1A	510444047	511005272	561225
Chr1A_HB63	1A	511010337	511097030	86693
Chr1A_HB64	1A	512070679	515635672	3564993
Chr1A_HB65	1A	515674675	517084301	1409626
Chr1A_HB66	1A	520463030	522701316	2238286
Chr1A_HB67	1A	523984274	529827515	5843241
Chr1A_HB68	1A	530402304	530607456	205152
Chr1A_HB69	1A	531156373	534215646	3059273
Chr1A_HB70	1A	534363484	535028366	664882
Chr1A_HB71	1A	535030603	536697619	1667016
Chr1A_HB72	1A	539022129	539559104	536975
Chr1A_HB73	1A	540307741	544090118	3782377
Chr1A_HB74	1A	544509939	544528333	18394
Chr1A_HB75	1A	544628193	545639762	1011569
Chr1A_HB76	1A	546599760	551138644	4538884
Chr1A_HB77	1A	551388554	551495821	107267
Chr1A_HB78	1A	551505015	553751891	2246876
Chr1A_HB79	1A	556424078	556703668	279590
Chr1A_HB80	1A	556703710	556750017	46307
Chr1A_HB81	1A	556890741	557572189	681448
Chr1A_HB82	1A	557911476	559933873	2022397
Chr1A_HB83	1A	564793725	572659188	7865463
Chr1A_HB84	1A	572987831	574074273	1086442
Chr1A_HB85	1A	577103461	577168845	65384
Chr1A_HB86	1A	577314364	577370857	56493
Chr1A_HB87	1A	577610108	578384875	774767
Chr1A_HB88	1A	578528330	579407427	879097
Chr1A_HB89	1A	579423301	581066995	1643694
Chr1A_HB90	1A	581532860	581870876	338016
Chr1A_HB91	1A	582358794	583124524	765730
Chr1A_HB92	1A	583490548	583698980	208432
Chr1A_HB93	1A	584266592	585251363	984771
Chr1A_HB94	1A	585645085	588634744	2989659
Chr1A_HB95	1A	589069995	592304152	3234157
Chr1HB_HB1	1B	3164636	5352554	2187918
Chr1HB_HB2	1B	6072803	6238949	166146
Chr1HB_HB3	1B	6756124	7160758	404634
Chr1HB_HB4	1B	7230741	7368198	137457
Chr1HB_HB5	1B	9082117	9711612	629495
Chr1HB_HB6	1B	12071988	12605308	533320
Chr1HB_HB7	1B	13497835	13556901	59066
Chr1HB_HB8	1B	15000455	15392980	392525
Chr1HB_HB9	1B	15435331	15640654	205323
Chr1HB_HB10	1B	15659665	15918353	258688
Chr1HB_HB11	1B	16648318	17097043	448725
Chr1HB_HB12	1B	17169402	17253215	83813
Chr1HB_HB13	1B	17508298	21329430	3821132
Chr1HB_HB14	1B	21783970	26158675	4374705
Chr1HB_HB15	1B	26198361	28347872	2149511
Chr1HB_HB16	1B	28594890	29080064	485174
Chr1HB_HB17	1B	30054609	32729949	2675340
Chr1HB_HB18	1B	32945829	39146338	6200509
Chr1HB_HB19	1B	39146404	40999792	1853388
Chr1HB_HB20	1B	41448928	41690905	241977
Chr1HB_HB21	1B	42308020	49947471	7639451
Chr1HB_HB22	1B	50761526	55920377	5158851
Chr1HB_HB23	1B	56837150	59936685	3099535
Chr1HB_HB24	1B	59936751	62577677	2640926
Chr1HB_HB25	1B	62877295	65554508	2677213
Chr1HB_HB26	1B	67200682	89952293	22751611
Chr1HB_HB27	1B	90152959	92046530	1893571
Chr1HB_HB28	1B	93672406	93737823	65417
Chr1HB_HB29	1B	93933979	170288912	76354933
Chr1HB_HB30	1B	170555979	172475892	1919913
Chr1HB_HB31	1B	174356823	182358170	8001347
Chr1HB_HB32	1B	182965428	255782298	72816870
Chr1HB_HB33	1B	259367714	287598137	28230423
Chr1HB_HB34	1B	297734688	312839586	15104898
Chr1HB_HB35	1B	321260834	324108950	2848116
Chr1HB_HB36	1B	328362958	332348165	3985207
Chr1HB_HB37	1B	333135985	333321332	185347
Chr1HB_HB38	1B	335755834	348378649	12622815
Chr1HB_HB39	1B	353280264	357152955	3872691
Chr1HB_HB40	1B	363930988	385159359	21228371
Chr1HB_HB41	1B	386294923	389898907	3603984
Chr1HB_HB42	1B	391646906	395858389	4211483
Chr1HB_HB43	1B	397164273	398700271	1535998
Chr1HB_HB44	1B	401607465	405531187	3923722
Chr1HB_HB45	1B	407409921	416258687	8848766
Chr1HB_HB46	1B	420346309	430915791	10569482
Chr1HB_HB47	1B	432218938	443460471	11241533
Chr1HB_HB48	1B	452230336	457219962	4989626
Chr1HB_HB49	1B	457331438	457790727	459289
Chr1HB_HB50	1B	458168355	468033235	9864880
Chr1HB_HB51	1B	470618457	476825004	6206547
Chr1HB_HB52	1B	478020215	479869726	1849511
Chr1HB_HB53	1B	484354626	486842975	2488349
Chr1HB_HB54	1B	487465865	488635517	1169652
Chr1HB_HB55	1B	489330092	496815560	7485468
Chr1HB_HB56	1B	498632861	499976967	1344106
Chr1HB_HB57	1B	501419140	503108602	1689462
Chr1HB_HB58	1B	503540758	512069240	8528482
Chr1HB_HB59	1B	514009221	514009718	497
Chr1HB_HB60	1B	514892651	516786568	1893917
Chr1HB_HB61	1B	517613615	518308008	694393
Chr1HB_HB62	1B	519826728	520441474	614746
Chr1HB_HB63	1B	522478722	522571979	93257
Chr1HB_HB64	1B	522581202	522667404	86202
Chr1HB_HB65	1B	522681788	523598430	916642
Chr1HB_HB66	1B	526187028	529063321	2876293
Chr1HB_HB67	1B	529290437	530216272	925835
Chr1HB_HB68	1B	530541303	533674703	3133400
Chr1HB_HB69	1B	535375539	535376012	473
Chr1HB_HB70	1B	542077640	545080465	3002825
Chr1HB_HB71	1B	545688210	545971103	282893
Chr1HB_HB72	1B	549723887	551305652	1581765
Chr1HB_HB73	1B	553414848	554491617	1076769
Chr1HB_HB74	1B	554493151	554558234	65083
Chr1HB_HB75	1B	555541202	555541837	635
Chr1HB_HB76	1B	557951153	559850694	1899541
Chr1HB_HB77	1B	560673041	560720502	47461
Chr1HB_HB78	1B	560948225	562470191	1521966
Chr1HB_HB79	1B	562524367	563085971	561604
Chr1HB_HB80	1B	563978058	565335176	1357118
Chr1HB_HB81	1B	565420003	565587064	167061
Chr1HB_HB82	1B	565776279	565952723	176444
Chr1HB_HB83	1B	566118457	566386314	267857
Chr1HB_HB84	1B	567389238	570848483	3459245
Chr1HB_HB85	1B	571660877	572444924	784047
Chr1HB_HB86	1B	573023620	576091193	3067573
Chr1HB_HB87	1B	577221085	577832567	611482
Chr1HB_HB88	1B	581843761	583259321	1415560
Chr1HB_HB89	1B	584479220	584737802	258582
Chr1HB_HB90	1B	586541511	587813254	1271743
Chr1HB_HB91	1B	587848104	587859034	10930
Chr1HB_HB92	1B	587918057	590905466	2987409
Chr1HB_HB93	1B	593508159	595030645	1522486
Chr1HB_HB94	1B	596496936	602490376	5993440
Chr1HB_HB95	1B	602912540	604024578	1112038
Chr1HB_HB96	1B	604234932	612389581	8154649
Chr1HB_HB97	1B	612817508	612921198	103690
Chr1HB_HB98	1B	613335186	619407311	6072125
Chr1HB_HB99	1B	623237506	625467733	2230227
Chr1HB_HB100	1B	626123920	627431442	1307522
Chr1HB_HB101	1B	627734232	628271951	537719
Chr1HB_HB102	1B	628461471	629062173	600702
Chr1HB_HB103	1B	629270439	631116704	1846265
Chr1HB_HB104	1B	631365388	632414764	1049376
Chr1HB_HB105	1B	633645222	636077393	2432171
Chr1HB_HB106	1B	636792145	637207860	415715
Chr1HB_HB107	1B	637340625	640547475	3206850
Chr1HB_HB108	1B	640609856	641898029	1288173
Chr1HB_HB109	1B	642392890	643749492	1356602
Chr1HB_HB110	1B	645171176	645585344	414168
Chr1HB_HB111	1B	646183872	648508332	2324460
Chr1HB_HB112	1B	652500286	653095729	595443
Chr1HB_HB113	1B	653530801	654481762	950961
Chr1HB_HB114	1B	655816076	656831239	1015163
Chr1HB_HB115	1B	657919943	658690655	770712
Chr1HB_HB116	1B	659405723	661431169	2025446
Chr1HB_HB117	1B	661885263	663690832	1805569
Chr1HB_HB118	1B	664169382	664441704	272322
Chr1HB_HB119	1B	664802988	665428448	625460
Chr1HB_HB120	1B	665581466	666443691	862225
Chr1HB_HB121	1B	667421090	667640349	219259
Chr1HB_HB122	1B	667640371	667818328	177957
Chr1HB_HB123	1B	668628620	669101252	472632
Chr1HB_HB124	1B	669959883	672968194	3008311
Chr1HB_HB125	1B	673128959	673128963	4
Chr1HB_HB126	1B	674717007	675068627	351620
Chr1HB_HB127	1B	675450951	676478405	1027454
Chr1HB_HB128	1B	676507699	677639722	1132023
Chr1HB_HB129	1B	677850828	679032305	1181477
Chr1HB_HB130	1B	679545369	679606024	60655
Chr1HB_HB131	1B	680985759	680986250	491
Chr1HB_HB132	1B	681067690	682535801	1468111
Chr1HB_HB133	1B	682798428	682863459	65031
Chr1HB_HB134	1B	684628503	686719764	2091261
Chr1D_HB1	1D	2478477	2506251	27774
Chr1D_HB2	1D	2530159	3251871	721712
Chr1D_HB3	1D	3324483	4649674	1325191
Chr1D_HB4	1D	4821459	5244410	422951
Chr1D_HB5	1D	5348504	5410710	62206
Chr1D_HB6	1D	6202602	7014042	811440
Chr1D_HB7	1D	7384454	8281654	897200
Chr1D_HB8	1D	9038550	10205404	1166854
Chr1D_HB9	1D	10723299	11496996	773697
Chr1D_HB10	1D	12318600	12319118	518
Chr1D_HB11	1D	12831747	13728738	896991
Chr1D_HB12	1D	14189312	15049920	860608
Chr1D_HB13	1D	15573515	16612484	1038969
Chr1D_HB14	1D	17048604	18619415	1570811
Chr1D_HB15	1D	18862652	18994698	132046
Chr1D_HB16	1D	19586504	19843840	257336
Chr1D_HB17	1D	20750713	22380043	1629330
Chr1D_HB18	1D	22864252	25441631	2577379
Chr1D_HB19	1D	26162817	27885801	1722984
Chr1D_HB20	1D	29838843	30078296	239453
Chr1D_HB21	1D	30446635	31235065	788430
Chr1D_HB22	1D	33602827	35900176	2297349
Chr1D_HB23	1D	37570116	39291375	1721259
Chr1D_HB24	1D	39571826	40598169	1026343
Chr1D_HB25	1D	41458897	46487111	5028214
Chr1D_HB26	1D	49956529	49977808	21279
Chr1D_HB27	1D	50022787	56750736	6727949
Chr1D_HB28	1D	57506385	58124043	617658
Chr1D_HB29	1D	58520993	88165594	29644601
Chr1D_HB30	1D	91239214	110012235	18773021
Chr1D_HB31	1D	111090279	225699261	114608982
Chr1D_HB32	1D	229405828	257414253	28008425
Chr1D_HB33	1D	258979510	261892580	2913070
Chr1D_HB34	1D	274467046	284047521	9580475
Chr1D_HB35	1D	288103561	296780111	8676550
Chr1D_HB36	1D	314196483	333806356	19609873
Chr1D_HB37	1D	344285006	368281659	23996653
Chr1D_HB38	1D	372439329	374049353	1610024
Chr1D_HB39	1D	381047438	381068150	20712
Chr1D_HB40	1D	381314724	385628389	4313665
Chr1D_HB41	1D	387059431	391873491	4814060
Chr1D_HB42	1D	393491313	395620380	2129067
Chr1D_HB43	1D	408625249	408875818	250569
Chr1D_HB44	1D	408875884	408908866	32982
Chr1D_HB45	1D	409346078	410471673	1125595
Chr1D_HB46	1D	411063604	411514626	451022
Chr1D_HB47	1D	411533505	414278727	2745222
Chr1D_HB48	1D	414508368	414898376	390008
Chr1D_HB49	1D	415145966	415423029	277063
Chr1D_HB50	1D	415773530	416307957	534427
Chr1D_HB51	1D	416610556	418296736	1686180
Chr1D_HB52	1D	419994500	420547273	552773
Chr1D_HB53	1D	420567049	420600926	33877
Chr1D_HB54	1D	422933652	423655100	721448
Chr1D_HB55	1D	425569871	426419610	849739
Chr1D_HB56	1D	426925916	429600976	2675060
Chr1D_HB57	1D	430409973	432409292	1999319
Chr1D_HB58	1D	432631217	433912099	1280882
Chr1D_HB59	1D	435343154	436619202	1276048
Chr1D_HB60	1D	439216197	441040612	1824415
Chr1D_HB61	1D	442424758	443167939	743181
Chr1D_HB62	1D	443554787	443717546	162759
Chr1D_HB63	1D	444362376	444987305	624929
Chr1D_HB64	1D	447257237	451630549	4373312
Chr1D_HB65	1D	453210400	454458277	1247877
Chr1D_HB66	1D	455104745	455104797	52
Chr1D_HB67	1D	459020695	462948307	3927612
Chr1D_HB68	1D	464629693	464864436	234743
Chr1D_HB69	1D	465783918	471114649	5330731
Chr1D_HB70	1D	472339401	474031209	1691808
Chr1D_HB71	1D	475888967	476275567	386600
Chr1D_HB72	1D	476791653	478032180	1240527
Chr1D_HB73	1D	478116915	478452849	335934
Chr1D_HB74	1D	479563147	480341963	778816
Chr1D_HB75	1D	481841103	483435122	1594019
Chr1D_HB76	1D	483902072	485155331	1253259
Chr1D_HB77	1D	485981033	485981078	45
Chr1D_HB78	1D	487169278	488613104	1443826
Chr1D_HB79	1D	488950360	489968994	1018634
Chr1D_HB80	1D	490589208	491795784	1206576
Chr1D_HB81	1D	491804002	493637593	1833591
Chr2A_HB1	2A	805122	2476174	1671052
Chr2A_HB2	2A	2696513	2708755	12242
Chr2A_HB3	2A	2727484	2810400	82916
Chr2A_HB4	2A	3433334	3871926	438592
Chr2A_HB5	2A	4370397	5009081	638684
Chr2A_HB6	2A	5731623	8429524	2697901
Chr2A_HB7	2A	8643484	10904206	2260722
Chr2A_HB8	2A	11333457	13437988	2104531
Chr2A_HB9	2A	14215344	15459897	1244553
Chr2A_HB10	2A	15467656	15637364	169708
Chr2A_HB11	2A	15753608	16016953	263345
Chr2A_HB12	2A	16419827	17042077	622250
Chr2A_HB13	2A	17118457	17871784	753327
Chr2A_HB14	2A	18068686	19127424	1058738
Chr2A_HB15	2A	19263304	21274927	2011623
Chr2A_HB16	2A	21465723	22022457	556734
Chr2A_HB17	2A	23847018	26793971	2946953
Chr2A_HB18	2A	27303847	27619888	316041
Chr2A_HB19	2A	28143731	30132359	1988628
Chr2A_HB20	2A	30329958	31701480	1371522
Chr2A_HB21	2A	31894808	32508260	613452
Chr2A_HB22	2A	32554945	33905971	1351026
Chr2A_HB23	2A	34350090	40246257	5896167
Chr2A_HB24	2A	41107368	42150492	1043124
Chr2A_HB25	2A	43450141	44038712	588571
Chr2A_HB26	2A	44086012	44720712	634700
Chr2A_HB27	2A	45084253	47826068	2741815
Chr2A_HB28	2A	48349233	48839205	489972
Chr2A_HB29	2A	49074964	49181161	106197
Chr2A_HB30	2A	52509042	57645992	5136950
Chr2A_HB31	2A	57829672	57924137	94465
Chr2A_HB32	2A	58707182	61668470	2961288
Chr2A_HB33	2A	62126952	66003363	3876411
Chr2A_HB34	2A	70983353	71172019	188666
Chr2A_HB35	2A	71224737	71547471	322734
Chr2A_HB36	2A	73158432	73531960	373528
Chr2A_HB37	2A	74144988	77236275	3091287
Chr2A_HB38	2A	77744243	78263204	518961
Chr2A_HB39	2A	78600579	78756115	155536
Chr2A_HB40	2A	80238025	83849044	3611019
Chr2A_HB41	2A	85591214	101405486	15814272
Chr2A_HB42	2A	102050097	102051868	1771
Chr2A_HB43	2A	102903997	103112489	208492
Chr2A_HB44	2A	103402053	104450921	1048868
Chr2A_HB45	2A	104921223	107180183	2258960
Chr2A_HB46	2A	115095228	116000107	904879
Chr2A_HB47	2A	116163028	150448247	34285219
Chr2A_HB48	2A	153448420	159937395	6488975
Chr2A_HB49	2A	165000296	167219018	2218722
Chr2A_HB50	2A	174445435	177822523	3377088
Chr2A_HB51	2A	179992753	188730587	8737834
Chr2A_HB52	2A	191997088	194553967	2556879
Chr2A_HB53	2A	197466849	202049821	4582972
Chr2A_HB54	2A	203581613	205197461	1615848
Chr2A_HB55	2A	246192843	274901182	28708339
Chr2A_HB56	2A	285231288	291677517	6446229
Chr2A_HB57	2A	361562576	393112360	31549784
Chr2A_HB58	2A	441106397	456292806	15186409
Chr2A_HB59	2A	459154974	473407864	14252890
Chr2A_HB60	2A	475753990	505417306	29663316
Chr2A_HB61	2A	505417372	510948360	5530988
Chr2A_HB62	2A	517962021	526068976	8106955
Chr2A_HB63	2A	532153612	538194299	6040687
Chr2A_HB64	2A	541302108	554728777	13426669
Chr2A_HB65	2A	555234686	577623443	22388757
Chr2A_HB66	2A	585814477	604992699	19178222
Chr2A_HB67	2A	610706770	628368389	17661619
Chr2A_HB68	2A	632623800	640221452	7597652
Chr2A_HB69	2A	668528921	675579131	7050210
Chr2A_HB70	2A	676994096	677497860	503764
Chr2A_HB71	2A	678547100	678640279	93179
Chr2A_HB72	2A	678640345	679848109	1207764
Chr2A_HB73	2A	683536395	684122564	586169
Chr2A_HB74	2A	687050369	690747573	3697204
Chr2A_HB75	2A	690962390	690962569	179
Chr2A_HB76	2A	691487369	691500062	12693
Chr2A_HB77	2A	691529933	692937796	1407863
Chr2A_HB78	2A	694155014	695161475	1006461
Chr2A_HB79	2A	698281086	698828371	547285
Chr2A_HB80	2A	699516148	700367709	851561
Chr2A_HB81	2A	700374249	702940409	2566160
Chr2A_HB82	2A	703386531	703391973	5442
Chr2A_HB83	2A	705340913	705341481	568
Chr2A_HB84	2A	706289720	706756675	466955
Chr2A_HB85	2A	706759483	709173854	2414371
Chr2A_HB86	2A	709730810	711054796	1323986
Chr2A_HB87	2A	711074818	711977484	902666
Chr2A_HB88	2A	713536628	714227464	690836
Chr2A_HB89	2A	714652153	714944906	292753
Chr2A_HB90	2A	715223908	715337712	113804
Chr2A_HB91	2A	715800129	716906689	1106560
Chr2A_HB92	2A	717007485	717387952	380467
Chr2A_HB93	2A	717388082	718622032	1233950
Chr2A_HB94	2A	718817829	718878829	61000
Chr2A_HB95	2A	718913717	719468993	555276
Chr2A_HB96	2A	721729510	722755382	1025872
Chr2A_HB97	2A	723134600	723577101	442501
Chr2A_HB98	2A	723578536	723616945	38409
Chr2A_HB99	2A	724351305	726159732	1808427
Chr2A_HB100	2A	726414431	726768477	354046
Chr2A_HB101	2A	733442730	733506579	63849
Chr2A_HB102	2A	733716061	734101710	385649
Chr2A_HB103	2A	734275007	734756456	481449
Chr2A_HB104	2A	735058426	737339283	2280857
Chr2A_HB105	2A	737425485	737875818	450333
Chr2A_HB106	2A	738907814	738973888	66074
Chr2A_HB107	2A	742560601	744286377	1725776
Chr2A_HB108	2A	744366474	744494210	127736
Chr2A_HB109	2A	744904799	744980008	75209
Chr2A_HB110	2A	745305476	745589951	284475
Chr2A_HB111	2A	746578937	746611005	32068
Chr2A_HB112	2A	746797031	746853389	56358
Chr2A_HB113	2A	746935242	746944455	9213
Chr2A_HB114	2A	746982564	748451453	1468889
Chr2A_HB115	2A	748559003	748968966	409963
Chr2A_HB116	2A	748968966	749091264	122298
Chr2A_HB117	2A	750201766	751193449	991683
Chr2A_HB118	2A	751525505	751661898	136393
Chr2A_HB119	2A	751844334	752095081	250747
Chr2A_HB120	2A	752287500	752870457	582957
Chr2A_HB121	2A	753267992	753691836	423844
Chr2A_HB122	2A	753699115	753950075	250960
Chr2A_HB123	2A	754454343	755740514	1286171
Chr2A_HB124	2A	755807963	756524506	716543
Chr2A_HB125	2A	756611341	756829457	218116
Chr2A_HB126	2A	756911070	757940248	1029178
Chr2A_HB127	2A	758280551	758761240	480689
Chr2A_HB128	2A	759043465	760733623	1690158
Chr2A_HB129	2A	761319429	761898404	578975
Chr2A_HB130	2A	762504276	762668907	164631
Chr2A_HB131	2A	763056901	763798678	741777
Chr2A_HB132	2A	764196160	765053195	857035
Chr2A_HB133	2A	765056344	765441440	385096
Chr2A_HB134	2A	765483668	766001438	517770
Chr2A_HB135	2A	766578300	767003395	425095
Chr2A_HB136	2A	767018987	767324605	305618
Chr2A_HB137	2A	767572862	767945851	372989
Chr2A_HB138	2A	768266355	768306423	40068
Chr2A_HB139	2A	768930684	769631183	700499
Chr2A_HB140	2A	769655277	771126775	1471498
Chr2A_HB141	2A	771126775	772053925	927150
Chr2A_HB142	2A	775209500	775581045	371545
Chr2A_HB143	2A	777784921	779587416	1802495
Chr2A_HB144	2A	779674826	780683839	1009013
Chr2HB_HB1	2B	11132	1759429	1748297
Chr2HB_HB2	2B	2521345	4482601	1961256
Chr2HB_HB3	2B	5751861	8278996	2527135
Chr2HB_HB4	2B	8311033	8748363	437330
Chr2HB_HB5	2B	11188490	11207595	19105
Chr2HB_HB6	2B	11419424	11818102	398678
Chr2HB_HB7	2B	13066210	15877215	2811005
Chr2HB_HB8	2B	16997565	17169379	171814
Chr2HB_HB9	2B	17444373	18819155	1374782
Chr2HB_HB10	2B	18933338	19448572	515234
Chr2HB_HB11	2B	20335525	22019829	1684304
Chr2HB_HB12	2B	22307661	23012898	705237
Chr2HB_HB13	2B	23190216	23234934	44718
Chr2HB_HB14	2B	23363538	24724798	1361260
Chr2HB_HB15	2B	25130551	25963326	832775
Chr2HB_HB16	2B	26147934	26652001	504067
Chr2HB_HB17	2B	28328780	28763866	435086
Chr2HB_HB18	2B	28883081	29873979	990898
Chr2HB_HB19	2B	30249354	30350733	101379
Chr2HB_HB20	2B	30465897	31301466	835569
Chr2HB_HB21	2B	31382063	32049213	667150
Chr2HB_HB22	2B	33729208	33729356	148
Chr2HB_HB23	2B	35070836	38179791	3108955
Chr2HB_HB24	2B	40328269	41411864	1083595
Chr2HB_HB25	2B	43237442	45349362	2111920
Chr2HB_HB26	2B	46093822	46330575	236753
Chr2HB_HB27	2B	47252346	49904019	2651673
Chr2HB_HB28	2B	49906702	52530170	2623468
Chr2HB_HB29	2B	52667437	53458522	791085
Chr2HB_HB30	2B	53666935	58791159	5124224
Chr2HB_HB31	2B	65370131	66558454	1188323
Chr2HB_HB32	2B	66667038	72426430	5759392
Chr2HB_HB33	2B	73002235	74837861	1835626
Chr2HB_HB34	2B	75769363	79312880	3543517
Chr2HB_HB35	2B	79312938	88974486	9661548
Chr2HB_HB36	2B	89437115	91205273	1768158
Chr2HB_HB37	2B	91473909	92593649	1119740
Chr2HB_HB38	2B	93408978	94165247	756269
Chr2HB_HB39	2B	94262910	95769355	1506445
Chr2HB_HB40	2B	97976141	99966648	1990507
Chr2HB_HB41	2B	100325164	103893978	3568814
Chr2HB_HB42	2B	103905025	107959778	4054753
Chr2HB_HB43	2B	108903877	109941426	1037549
Chr2HB_HB44	2B	110963593	111372477	408884
Chr2HB_HB45	2B	111454676	116192482	4737806
Chr2HB_HB46	2B	116317273	116348857	31584
Chr2HB_HB47	2B	116410710	118310793	1900083
Chr2HB_HB48	2B	120240539	130056359	9815820
Chr2HB_HB49	2B	130056597	131567925	1511328
Chr2HB_HB50	2B	132510782	132837174	326392
Chr2HB_HB51	2B	134703889	135025031	321142
Chr2HB_HB52	2B	135086158	137184069	2097911
Chr2HB_HB53	2B	140852955	146644996	5792041
Chr2HB_HB54	2B	150146548	150710792	564244
Chr2HB_HB55	2B	152503627	159212892	6709265
Chr2HB_HB56	2B	159489976	160768333	1278357
Chr2HB_HB57	2B	161719332	163020164	1300832
Chr2HB_HB58	2B	163977714	165579278	1601564
Chr2HB_HB59	2B	165944802	167887803	1943001
Chr2HB_HB60	2B	170086128	170781731	695603
Chr2HB_HB61	2B	174831753	180555363	5723610
Chr2HB_HB62	2B	182512821	184403011	1890190
Chr2HB_HB63	2B	184494452	195530321	11035869
Chr2HB_HB64	2B	195531990	210256847	14724857
Chr2HB_HB65	2B	211998008	217276319	5278311
Chr2HB_HB66	2B	221486089	268848473	47362384
Chr2HB_HB67	2B	283900551	311669960	27769409
Chr2HB_HB68	2B	369869221	386106385	16237164
Chr2HB_HB69	2B	386107660	400995666	14888006
Chr2HB_HB70	2B	402517423	409664071	7146648
Chr2HB_HB71	2B	418629239	419320938	691699
Chr2HB_HB72	2B	422190933	436242727	14051794
Chr2HB_HB73	2B	437379831	445251666	7871835
Chr2HB_HB74	2B	454343273	467872008	13528735
Chr2HB_HB75	2B	473663319	477567352	3904033
Chr2HB_HB76	2B	477569126	478184838	615712
Chr2HB_HB77	2B	482710156	485385577	2675421
Chr2HB_HB78	2B	499209336	517602224	18392888
Chr2HB_HB79	2B	522833347	531720431	8887084
Chr2HB_HB80	2B	539295298	548651135	9355837
Chr2HB_HB81	2B	553874180	553981724	107544
Chr2HB_HB82	2B	555349822	557395203	2045381
Chr2HB_HB83	2B	559193945	565077064	5883119
Chr2HB_HB84	2B	573122429	583556586	10434157
Chr2HB_HB85	2B	584134131	591912800	7778669
Chr2HB_HB86	2B	594099497	594176303	76806
Chr2HB_HB87	2B	596658943	600741538	4082595
Chr2HB_HB88	2B	601739444	605378316	3638872
Chr2HB_HB89	2B	610912960	616935001	6022041
Chr2HB_HB90	2B	617146152	635081896	17935744
Chr2HB_HB91	2B	635223203	636564206	1341003
Chr2HB_HB92	2B	638560494	639184229	623735
Chr2HB_HB93	2B	639518720	642790402	3271682
Chr2HB_HB94	2B	647445714	647736513	290799
Chr2HB_HB95	2B	647897009	649534209	1637200
Chr2HB_HB96	2B	649948322	653788494	3840172
Chr2HB_HB97	2B	655306239	655408522	102283
Chr2HB_HB98	2B	658484745	659654910	1170165
Chr2HB_HB99	2B	661452616	664208834	2756218
Chr2HB_HB100	2B	666399692	671910353	5510661
Chr2HB_HB101	2B	672646798	674041628	1394830
Chr2HB_HB102	2B	675334799	676681504	1346705
Chr2HB_HB103	2B	677039818	682744936	5705118
Chr2HB_HB104	2B	682916335	683749636	833301
Chr2HB_HB105	2B	685823353	686057870	234517
Chr2HB_HB106	2B	686809908	689776737	2966829
Chr2HB_HB107	2B	689777442	690974196	1196754
Chr2HB_HB108	2B	691712316	692615740	903424
Chr2HB_HB109	2B	692625689	694246291	1620602
Chr2HB_HB110	2B	694269802	694756038	486236
Chr2HB_HB111	2B	695112271	695928623	816352
Chr2HB_HB112	2B	697713344	698081940	368596
Chr2HB_HB113	2B	699287328	702727248	3439920
Chr2HB_HB114	2B	703619329	704413135	793806
Chr2HB_HB115	2B	704429297	706403186	1973889
Chr2HB_HB116	2B	706408367	708548780	2140413
Chr2HB_HB117	2B	708802403	708890181	87778
Chr2HB_HB118	2B	709848226	711866548	2018322
Chr2HB_HB119	2B	711868233	712007919	139686
Chr2HB_HB120	2B	712028309	713880693	1852384
Chr2HB_HB121	2B	714316902	716978387	2661485
Chr2HB_HB122	2B	717098488	717692632	594144
Chr2HB_HB123	2B	717692698	720630731	2938033
Chr2HB_HB124	2B	720923386	725608761	4685375
Chr2HB_HB125	2B	726055975	726473469	417494
Chr2HB_HB126	2B	728197408	728615529	418121
Chr2HB_HB127	2B	728953085	730302430	1349345
Chr2HB_HB128	2B	730646260	732892918	2246658
Chr2HB_HB129	2B	732892984	732893513	529
Chr2HB_HB130	2B	733048271	733077296	29025
Chr2HB_HB131	2B	733169296	740731972	7562676
Chr2HB_HB132	2B	741218737	742083677	864940
Chr2HB_HB133	2B	742454623	742459804	5181
Chr2HB_HB134	2B	743311212	743800904	489692
Chr2HB_HB135	2B	744094001	744454917	360916
Chr2HB_HB136	2B	744869727	746063185	1193458
Chr2HB_HB137	2B	746141190	747239548	1098358
Chr2HB_HB138	2B	747310709	749225547	1914838
Chr2HB_HB139	2B	749655264	749888353	233089
Chr2HB_HB140	2B	750017811	751248841	1231030
Chr2HB_HB141	2B	751319472	752403414	1083942
Chr2HB_HB142	2B	752403480	753771327	1367847
Chr2HB_HB143	2B	753771747	754618552	846805
Chr2HB_HB144	2B	755037314	756048094	1010780
Chr2HB_HB145	2B	756188479	761785174	5596695
Chr2HB_HB146	2B	761846794	764073687	2226893
Chr2HB_HB147	2B	765297108	767775157	2478049
Chr2HB_HB148	2B	768053989	773169641	5115652
Chr2HB_HB149	2B	773732084	773899130	167046
Chr2HB_HB150	2B	773906233	774087417	181184
Chr2HB_HB151	2B	775770965	776302532	531567
Chr2HB_HB152	2B	776566166	777513313	947147
Chr2HB_HB153	2B	780857763	781107698	249935
Chr2HB_HB154	2B	781912340	784377113	2464773
Chr2HB_HB155	2B	784543627	785951109	1407482
Chr2HB_HB156	2B	786040142	788686853	2646711
Chr2HB_HB157	2B	789257963	790748904	1490941
Chr2HB_HB158	2B	790850425	793587205	2736780
Chr2HB_HB159	2B	793825711	794598443	772732
Chr2HB_HB160	2B	796598756	797110790	512034
Chr2HB_HB161	2B	797198176	797285418	87242
Chr2HB_HB162	2B	798038090	799452950	1414860
Chr2HB_HB163	2B	799538611	800637933	1099322
Chr2D_HB1	2D	1633518	2727249	1093731
Chr2D_HB2	2D	2810396	6124829	3314433
Chr2D_HB3	2D	6705886	6706033	147
Chr2D_HB4	2D	7167594	8378759	1211165
Chr2D_HB5	2D	8486985	9016220	529235
Chr2D_HB6	2D	9578120	9629424	51304
Chr2D_HB7	2D	9791179	9882881	91702
Chr2D_HB8	2D	9905354	10888131	982777
Chr2D_HB9	2D	10888254	11043654	155400
Chr2D_HB10	2D	11373564	11421905	48341
Chr2D_HB11	2D	12550757	12580301	29544
Chr2D_HB12	2D	12784570	13191577	407007
Chr2D_HB13	2D	13200767	13322233	121466
Chr2D_HB14	2D	13365438	13475713	110275
Chr2D_HB15	2D	13482858	13509607	26749
Chr2D_HB16	2D	13599129	13833777	234648
Chr2D_HB17	2D	13835059	13853766	18707
Chr2D_HB18	2D	13896782	14253190	356408
Chr2D_HB19	2D	14379312	14412624	33312
Chr2D_HB20	2D	14423531	14744319	320788
Chr2D_HB21	2D	14744718	15134092	389374
Chr2D_HB22	2D	15431934	15757497	325563
Chr2D_HB23	2D	16714097	16910810	196713
Chr2D_HB24	2D	16962899	17259211	296312
Chr2D_HB25	2D	17830049	17834036	3987
Chr2D_HB26	2D	18325586	19124287	798701
Chr2D_HB27	2D	20121432	20323654	202222
Chr2D_HB28	2D	20323802	22634249	2310447
Chr2D_HB29	2D	22731672	22816577	84905
Chr2D_HB30	2D	22860272	25050436	2190164
Chr2D_HB31	2D	27085457	29281784	2196327
Chr2D_HB32	2D	29740220	30670254	930034
Chr2D_HB33	2D	30680963	31502742	821779
Chr2D_HB34	2D	32264730	32408943	144213
Chr2D_HB35	2D	32805606	35039085	2233479
Chr2D_HB36	2D	35313928	37277873	1963945
Chr2D_HB37	2D	38092608	44609696	6517088
Chr2D_HB38	2D	47414910	48611242	1196332
Chr2D_HB39	2D	55057982	58725969	3667987
Chr2D_HB40	2D	58748814	60028862	1280048
Chr2D_HB41	2D	60327594	61759924	1432330
Chr2D_HB42	2D	62615600	63627645	1012045
Chr2D_HB43	2D	64597334	66149994	1552660
Chr2D_HB44	2D	66455497	71682759	5227262
Chr2D_HB45	2D	72169399	72780194	610795
Chr2D_HB46	2D	73592164	75556673	1964509
Chr2D_HB47	2D	76652537	77222633	570096
Chr2D_HB48	2D	78710021	79989524	1279503
Chr2D_HB49	2D	80187893	81296341	1108448
Chr2D_HB50	2D	82108530	82651431	542901
Chr2D_HB51	2D	82867197	83823684	956487
Chr2D_HB52	2D	83823849	83823849	0
Chr2D_HB53	2D	84744312	86032665	1288353
Chr2D_HB54	2D	87762219	91791583	4029364
Chr2D_HB55	2D	95202840	95649798	446958
Chr2D_HB56	2D	107460288	108313514	853226
Chr2D_HB57	2D	108313595	108920508	606913
Chr2D_HB58	2D	109128235	110910233	1781998
Chr2D_HB59	2D	130820954	136754920	5933966
Chr2D_HB60	2D	160801342	168597343	7796001
Chr2D_HB61	2D	182795338	233430300	50634962
Chr2D_HB62	2D	333058523	339729738	6671215
Chr2D_HB63	2D	344338837	372320431	27981594
Chr2D_HB64	2D	374104723	377314679	3209956
Chr2D_HB65	2D	384886454	406151871	21265417
Chr2D_HB66	2D	425218872	426432674	1213802
Chr2D_HB67	2D	432854832	459320387	26465555
Chr2D_HB68	2D	477627488	484358019	6730531
Chr2D_HB69	2D	492520823	501023205	8502382
Chr2D_HB70	2D	508144523	514657820	6513297
Chr2D_HB71	2D	516356034	522912037	6556003
Chr2D_HB72	2D	523356735	531710623	8353888
Chr2D_HB73	2D	533835192	535286874	1451682
Chr2D_HB74	2D	544170551	547278509	3107958
Chr2D_HB75	2D	553729474	554543587	814113
Chr2D_HB76	2D	558804608	560606048	1801440
Chr2D_HB77	2D	561845963	565128626	3282663
Chr2D_HB78	2D	565743511	568309420	2565909
Chr2D_HB79	2D	571082245	572074764	992519
Chr2D_HB80	2D	572405091	572787380	382289
Chr2D_HB81	2D	572918159	573952104	1033945
Chr2D_HB82	2D	574642076	576191629	1549553
Chr2D_HB83	2D	576290797	576962729	671932
Chr2D_HB84	2D	577228400	578880228	1651828
Chr2D_HB85	2D	579741807	580241467	499660
Chr2D_HB86	2D	581825216	582018393	193177
Chr2D_HB87	2D	584251623	584620444	368821
Chr2D_HB88	2D	584768742	587648696	2879954
Chr2D_HB89	2D	588436341	588449939	13598
Chr2D_HB90	2D	588454208	588736200	281992
Chr2D_HB91	2D	589071000	591567534	2496534
Chr2D_HB92	2D	593032041	593372679	340638
Chr2D_HB93	2D	593851647	598259839	4408192
Chr2D_HB94	2D	598259905	598260073	168
Chr2D_HB95	2D	598651409	598729290	77881
Chr2D_HB96	2D	599789141	601109416	1320275
Chr2D_HB97	2D	601206590	603602076	2395486
Chr2D_HB98	2D	604047572	608201537	4153965
Chr2D_HB99	2D	608375215	608478109	102894
Chr2D_HB100	2D	609266122	609577494	311372
Chr2D_HB101	2D	611898367	613127688	1229321
Chr2D_HB102	2D	613325684	614386184	1060500
Chr2D_HB103	2D	614734897	614826922	92025
Chr2D_HB104	2D	615124802	616515395	1390593
Chr2D_HB105	2D	616526082	618708212	2182130
Chr2D_HB106	2D	619132661	620220119	1087458
Chr2D_HB107	2D	620274001	620909947	635946
Chr2D_HB108	2D	621358842	621609909	251067
Chr2D_HB109	2D	621610297	623353521	1743224
Chr2D_HB110	2D	623513860	626589101	3075241
Chr2D_HB111	2D	626613993	627331751	717758
Chr2D_HB112	2D	627351188	630127019	2775831
Chr2D_HB113	2D	630595485	631056911	461426
Chr2D_HB114	2D	631405885	631559622	153737
Chr2D_HB115	2D	631798690	634257325	2458635
Chr2D_HB116	2D	634796370	635759512	963142
Chr2D_HB117	2D	635806374	636099167	292793
Chr2D_HB118	2D	638286414	638615216	328802
Chr2D_HB119	2D	639092778	639891449	798671
Chr2D_HB120	2D	640241931	640241997	66
Chr2D_HB121	2D	641122115	642055076	932961
Chr2D_HB122	2D	643074417	643468253	393836
Chr2D_HB123	2D	643468334	643871161	402827
Chr2D_HB124	2D	644399386	644635668	236282
Chr2D_HB125	2D	645275766	645613495	337729
Chr2D_HB126	2D	645831515	647308726	1477211
Chr2D_HB127	2D	647485238	647503760	18522
Chr2D_HB128	2D	647626248	649105345	1479097
Chr2D_HB129	2D	649468625	649806731	338106
Chr2D_HB130	2D	649880351	650651074	770723
Chr2D_HB131	2D	650775510	651071500	295990
Chr3A_HB1	3A	426970	1286118	859148
Chr3A_HB2	3A	1713097	1747212	34115
Chr3A_HB3	3A	2051670	2530152	478482
Chr3A_HB4	3A	2591709	2665667	73958
Chr3A_HB5	3A	3191690	8127946	4936256
Chr3A_HB6	3A	8258596	8258662	66
Chr3A_HB7	3A	8577296	8739480	162184
Chr3A_HB8	3A	8862385	9212189	349804
Chr3A_HB9	3A	9286009	9323630	37621
Chr3A_HB10	3A	9437149	9538216	101067
Chr3A_HB11	3A	9736088	10346880	610792
Chr3A_HB12	3A	11873099	12361416	488317
Chr3A_HB13	3A	12479120	12872293	393173
Chr3A_HB14	3A	12915028	13375924	460896
Chr3A_HB15	3A	13376403	13812131	435728
Chr3A_HB16	3A	14935920	15064442	128522
Chr3A_HB17	3A	15780588	15784202	3614
Chr3A_HB18	3A	15836070	15836136	66
Chr3A_HB19	3A	16145538	17782589	1637051
Chr3A_HB20	3A	18085348	18973428	888080
Chr3A_HB21	3A	19301043	19493984	192941
Chr3A_HB22	3A	20102418	20841663	739245
Chr3A_HB23	3A	20952119	20952185	66
Chr3A_HB24	3A	20989569	21325529	335960
Chr3A_HB25	3A	22234939	23210533	975594
Chr3A_HB26	3A	23856007	24476498	620491
Chr3A_HB27	3A	24532449	24760549	228100
Chr3A_HB28	3A	24973127	25036353	63226
Chr3A_HB29	3A	25047053	25944266	897213
Chr3A_HB30	3A	26232022	26299408	67386
Chr3A_HB31	3A	31848322	32426166	577844
Chr3A_HB32	3A	34520561	35421181	900620
Chr3A_HB33	3A	36381835	36940949	559114
Chr3A_HB34	3A	37430410	37456545	26135
Chr3A_HB35	3A	41150707	42066915	916208
Chr3A_HB36	3A	42386063	42386129	66
Chr3A_HB37	3A	45088165	46580667	1492502
Chr3A_HB38	3A	48664873	51579766	2914893
Chr3A_HB39	3A	52043663	52962542	918879
Chr3A_HB40	3A	53738729	53827359	88630
Chr3A_HB41	3A	56679772	56776160	96388
Chr3A_HB42	3A	58834013	80219110	21385097
Chr3A_HB43	3A	94113766	98843248	4729482
Chr3A_HB44	3A	121261250	121261329	79
Chr3A_HB45	3A	125424603	144142280	18717677
Chr3A_HB46	3A	144142850	171255898	27113048
Chr3A_HB47	3A	189872102	231970244	42098142
Chr3A_HB48	3A	234976880	244320802	9343922
Chr3A_HB49	3A	250818410	270872014	20053604
Chr3A_HB50	3A	363716969	368411343	4694374
Chr3A_HB51	3A	430833551	434822187	3988636
Chr3A_HB52	3A	435357420	444946651	9589231
Chr3A_HB53	3A	467081049	468006831	925782
Chr3A_HB54	3A	478166064	482400325	4234261
Chr3A_HB55	3A	483483477	487858714	4375237
Chr3A_HB56	3A	489311793	489910660	598867
Chr3A_HB57	3A	493661304	493706157	44853
Chr3A_HB58	3A	497716851	501790095	4073244
Chr3A_HB59	3A	512321059	512326835	5776
Chr3A_HB60	3A	513927730	514048486	120756
Chr3A_HB61	3A	515267908	526866497	11598589
Chr3A_HB62	3A	527325915	538135720	10809805
Chr3A_HB63	3A	538870888	541270739	2399851
Chr3A_HB64	3A	541730938	550050470	8319532
Chr3A_HB65	3A	550111478	551509769	1398291
Chr3A_HB66	3A	552022042	552573680	551638
Chr3A_HB67	3A	556260082	556367938	107856
Chr3A_HB68	3A	556548390	565574116	9025726
Chr3A_HB69	3A	568024952	572745390	4720438
Chr3A_HB70	3A	574346197	577077029	2730832
Chr3A_HB71	3A	587388938	597229662	9840724
Chr3A_HB72	3A	603900761	611700933	7800172
Chr3A_HB73	3A	613198137	614127638	929501
Chr3A_HB74	3A	615938050	625817573	9879523
Chr3A_HB75	3A	626032115	627269748	1237633
Chr3A_HB76	3A	633055334	639700048	6644714
Chr3A_HB77	3A	639713075	643460659	3747584
Chr3A_HB78	3A	644702370	644703268	898
Chr3A_HB79	3A	646672602	647019881	347279
Chr3A_HB80	3A	647248425	648181033	932608
Chr3A_HB81	3A	648497655	657422205	8924550
Chr3A_HB82	3A	657949248	658844835	895587
Chr3A_HB83	3A	658983942	660003751	1019809
Chr3A_HB84	3A	667351667	667794557	442890
Chr3A_HB85	3A	671632533	683215818	11583285
Chr3A_HB86	3A	683716243	685119937	1403694
Chr3A_HB87	3A	686200851	688487813	2286962
Chr3A_HB88	3A	688528173	688597748	69575
Chr3A_HB89	3A	688893847	690747480	1853633
Chr3A_HB90	3A	691041856	694330223	3288367
Chr3A_HB91	3A	694947623	696235265	1287642
Chr3A_HB92	3A	697202154	697327271	125117
Chr3A_HB93	3A	697456447	700757762	3301315
Chr3A_HB94	3A	703846675	705230527	1383852
Chr3A_HB95	3A	705230563	706372660	1142097
Chr3A_HB96	3A	707649372	708000728	351356
Chr3A_HB97	3A	708354898	710581279	2226381
Chr3A_HB98	3A	710602814	710771071	168257
Chr3A_HB99	3A	711333978	712302880	968902
Chr3A_HB100	3A	713210829	714298386	1087557
Chr3A_HB101	3A	714415122	714489317	74195
Chr3A_HB102	3A	715199344	715930492	731148
Chr3A_HB103	3A	716847034	717946858	1099824
Chr3A_HB104	3A	718339091	718339100	9
Chr3A_HB105	3A	719042826	719636515	593689
Chr3A_HB106	3A	719644958	720487778	842820
Chr3A_HB107	3A	721930698	724039665	2108967
Chr3A_HB108	3A	724107624	724541153	433529
Chr3A_HB109	3A	725880247	728315436	2435189
Chr3A_HB110	3A	728321059	728990783	669724
Chr3A_HB111	3A	728990829	729162982	172153
Chr3A_HB112	3A	729897715	729897788	73
Chr3A_HB113	3A	730152407	731219470	1067063
Chr3A_HB114	3A	731219720	731740764	521044
Chr3A_HB115	3A	732427028	733862993	1435965
Chr3A_HB116	3A	736263068	736320189	57121
Chr3A_HB117	3A	737214679	737867589	652910
Chr3A_HB118	3A	738594055	739534901	940846
Chr3A_HB119	3A	739791272	739951852	160580
Chr3A_HB120	3A	741252393	742240031	987638
Chr3A_HB121	3A	744843289	745319017	475728
Chr3A_HB122	3A	746378965	747932785	1553820
Chr3A_HB123	3A	748391513	749189309	797796
Chr3HB_HB1	3B	317547	733880	416333
Chr3HB_HB2	3B	846892	848137	1245
Chr3HB_HB3	3B	2102404	2259539	157135
Chr3HB_HB4	3B	2491291	2513640	22349
Chr3HB_HB5	3B	2959807	3064404	104597
Chr3HB_HB6	3B	3963758	4288390	324632
Chr3HB_HB7	3B	4477984	5134784	656800
Chr3HB_HB8	3B	5200508	5715850	515342
Chr3HB_HB9	3B	6117346	6808403	691057
Chr3HB_HB10	3B	6887953	7824625	936672
Chr3HB_HB11	3B	8167496	8509490	341994
Chr3HB_HB12	3B	8781049	9900127	1119078
Chr3HB_HB13	3B	9974284	10245986	271702
Chr3HB_HB14	3B	11187332	12478564	1291232
Chr3HB_HB15	3B	12602927	12702792	99865
Chr3HB_HB16	3B	13258983	13264337	5354
Chr3HB_HB17	3B	13725618	16098844	2373226
Chr3HB_HB18	3B	16356131	16356142	11
Chr3HB_HB19	3B	16500923	16554971	54048
Chr3HB_HB20	3B	16596192	16705006	108814
Chr3HB_HB21	3B	16984095	17298483	314388
Chr3HB_HB22	3B	17298814	17686285	387471
Chr3HB_HB23	3B	18719330	19053334	334004
Chr3HB_HB24	3B	19089194	19110151	20957
Chr3HB_HB25	3B	19209302	20319068	1109766
Chr3HB_HB26	3B	20594422	20784698	190276
Chr3HB_HB27	3B	20858957	21183713	324756
Chr3HB_HB28	3B	21646535	21876734	230199
Chr3HB_HB29	3B	21892997	22676243	783246
Chr3HB_HB30	3B	23547902	23659866	111964
Chr3HB_HB31	3B	24016308	25182271	1165963
Chr3HB_HB32	3B	26214869	26833473	618604
Chr3HB_HB33	3B	26995100	27026893	31793
Chr3HB_HB34	3B	27342783	35570951	8228168
Chr3HB_HB35	3B	36367937	36374610	6673
Chr3HB_HB36	3B	38172120	38631865	459745
Chr3HB_HB37	3B	38943754	39746736	802982
Chr3HB_HB38	3B	40532147	42990609	2458462
Chr3HB_HB39	3B	42990675	44023807	1033132
Chr3HB_HB40	3B	44356330	49517850	5161520
Chr3HB_HB41	3B	52282898	52690860	407962
Chr3HB_HB42	3B	53493474	54244956	751482
Chr3HB_HB43	3B	57758483	58648441	889958
Chr3HB_HB44	3B	59313959	62433301	3119342
Chr3HB_HB45	3B	63041513	68834098	5792585
Chr3HB_HB46	3B	69581771	72896705	3314934
Chr3HB_HB47	3B	74425895	74451931	26036
Chr3HB_HB48	3B	81084738	91877281	10792543
Chr3HB_HB49	3B	111127815	114741965	3614150
Chr3HB_HB50	3B	119232962	127295444	8062482
Chr3HB_HB51	3B	128073198	128888518	815320
Chr3HB_HB52	3B	129950430	130235444	285014
Chr3HB_HB53	3B	131441362	136242113	4800751
Chr3HB_HB54	3B	138105576	138142907	37331
Chr3HB_HB55	3B	142983025	143447810	464785
Chr3HB_HB56	3B	144003202	144953340	950138
Chr3HB_HB57	3B	146355059	159454797	13099738
Chr3HB_HB58	3B	160008970	161305721	1296751
Chr3HB_HB59	3B	164916750	167995130	3078380
Chr3HB_HB60	3B	168454119	170302169	1848050
Chr3HB_HB61	3B	171640312	175267645	3627333
Chr3HB_HB62	3B	175491110	204924070	29432960
Chr3HB_HB63	3B	204924701	234978365	30053664
Chr3HB_HB64	3B	235123155	235546471	423316
Chr3HB_HB65	3B	239037544	243254077	4216533
Chr3HB_HB66	3B	243288177	244751098	1462921
Chr3HB_HB67	3B	247205446	255405947	8200501
Chr3HB_HB68	3B	255909735	256625871	716136
Chr3HB_HB69	3B	263631550	281570655	17939105
Chr3HB_HB70	3B	288217795	366266296	78048501
Chr3HB_HB71	3B	366460853	369343133	2882280
Chr3HB_HB72	3B	369343199	393561267	24218068
Chr3HB_HB73	3B	401530911	412159042	10628131
Chr3HB_HB74	3B	418183213	445846233	27663020
Chr3HB_HB75	3B	447186301	447380978	194677
Chr3HB_HB76	3B	447903066	451087246	3184180
Chr3HB_HB77	3B	463659423	470392729	6733306
Chr3HB_HB78	3B	472297665	472303469	5804
Chr3HB_HB79	3B	472349957	478474108	6124151
Chr3HB_HB80	3B	478491043	486133174	7642131
Chr3HB_HB81	3B	486786334	489474400	2688066
Chr3HB_HB82	3B	490690221	492661309	1971088
Chr3HB_HB83	3B	493820876	500241169	6420293
Chr3HB_HB84	3B	505079150	507342567	2263417
Chr3HB_HB85	3B	511328354	520370304	9041950
Chr3HB_HB86	3B	520740925	530602644	9861719
Chr3HB_HB87	3B	541071989	541327416	255427
Chr3HB_HB88	3B	542694554	549494520	6799966
Chr3HB_HB89	3B	555682958	557015447	1332489
Chr3HB_HB90	3B	560916319	561290106	373787
Chr3HB_HB91	3B	564238283	565343863	1105580
Chr3HB_HB92	3B	567157775	570047527	2889752
Chr3HB_HB93	3B	572010297	576144668	4134371
Chr3HB_HB94	3B	576144816	579773638	3628822
Chr3HB_HB95	3B	579851970	582348395	2496425
Chr3HB_HB96	3B	584194327	584640794	446467
Chr3HB_HB97	3B	584647218	604154044	19506826
Chr3HB_HB98	3B	612077884	614050279	1972395
Chr3HB_HB99	3B	616531314	640493195	23961881
Chr3HB_HB100	3B	647064535	660074793	13010258
Chr3HB_HB101	3B	661690982	670611798	8920816
Chr3HB_HB102	3B	671033890	671161607	127717
Chr3HB_HB103	3B	673173470	676937431	3763961
Chr3HB_HB104	3B	677217126	681853918	4636792
Chr3HB_HB105	3B	682603293	684088001	1484708
Chr3HB_HB106	3B	684370071	686652917	2282846
Chr3HB_HB107	3B	687662705	690006654	2343949
Chr3HB_HB108	3B	690418023	690621733	203710
Chr3HB_HB109	3B	692139936	697779665	5639729
Chr3HB_HB110	3B	699812187	701612128	1799941
Chr3HB_HB111	3B	701796292	709851546	8055254
Chr3HB_HB112	3B	710136976	718313139	8176163
Chr3HB_HB113	3B	718712859	719388152	675293
Chr3HB_HB114	3B	720974367	722159664	1185297
Chr3HB_HB115	3B	723420889	725005305	1584416
Chr3HB_HB116	3B	725973968	726289856	315888
Chr3HB_HB117	3B	727001037	727385029	383992
Chr3HB_HB118	3B	727386932	727498427	111495
Chr3HB_HB119	3B	728417059	729590081	1173022
Chr3HB_HB120	3B	729631626	731764359	2132733
Chr3HB_HB121	3B	732931497	734905288	1973791
Chr3HB_HB122	3B	735161457	735242188	80731
Chr3HB_HB123	3B	736134234	737117265	983031
Chr3HB_HB124	3B	738601780	742914316	4312536
Chr3HB_HB125	3B	746196854	748630447	2433593
Chr3HB_HB126	3B	749280614	750547590	1266976
Chr3HB_HB127	3B	750670724	751603296	932572
Chr3HB_HB128	3B	752448820	755329627	2880807
Chr3HB_HB129	3B	755553985	755979975	425990
Chr3HB_HB130	3B	756278157	757684688	1406531
Chr3HB_HB131	3B	758206161	759933342	1727181
Chr3HB_HB132	3B	760085709	760832761	747052
Chr3HB_HB133	3B	761347624	761557442	209818
Chr3HB_HB134	3B	763561684	767965882	4404198
Chr3HB_HB135	3B	768037052	769186632	1149580
Chr3HB_HB136	3B	770136728	772028335	1891607
Chr3HB_HB137	3B	773335205	774534892	1199687
Chr3HB_HB138	3B	775046913	776610342	1563429
Chr3HB_HB139	3B	776844277	777813620	969343
Chr3HB_HB140	3B	778944312	780486919	1542607
Chr3HB_HB141	3B	781172289	781789824	617535
Chr3HB_HB142	3B	782633892	783878938	1245046
Chr3HB_HB143	3B	783999887	788161727	4161840
Chr3HB_HB144	3B	789155333	790358184	1202851
Chr3HB_HB145	3B	791885772	792815487	929715
Chr3HB_HB146	3B	792815532	793384479	568947
Chr3HB_HB147	3B	794006720	794953484	946764
Chr3HB_HB148	3B	796647135	802012117	5364982
Chr3HB_HB149	3B	802348944	802963095	614151
Chr3HB_HB150	3B	803046736	804552271	1505535
Chr3HB_HB151	3B	804604742	806978663	2373921
Chr3HB_HB152	3B	809144616	810219142	1074526
Chr3HB_HB153	3B	810976834	810976893	59
Chr3HB_HB154	3B	811099345	812659502	1560157
Chr3HB_HB155	3B	812861781	813789362	927581
Chr3HB_HB156	3B	815819666	817498618	1678952
Chr3HB_HB157	3B	817525976	818390175	864199
Chr3HB_HB158	3B	818437180	819394193	957013
Chr3HB_HB159	3B	821709894	821887559	177665
Chr3HB_HB160	3B	822243715	822679427	435712
Chr3HB_HB161	3B	823293940	824181092	887152
Chr3HB_HB162	3B	825140509	825186485	45976
Chr3HB_HB163	3B	826785596	827541564	755968
Chr3HB_HB164	3B	827976771	827983134	6363
Chr3D_HB1	3D	867061	952412	85351
Chr3D_HB2	3D	1121670	1303558	181888
Chr3D_HB3	3D	1329083	1607794	278711
Chr3D_HB4	3D	1658740	1755887	97147
Chr3D_HB5	3D	1761979	1898348	136369
Chr3D_HB6	3D	1915253	2201573	286320
Chr3D_HB7	3D	2306214	3075667	769453
Chr3D_HB8	3D	3194034	4866457	1672423
Chr3D_HB9	3D	5247550	5329028	81478
Chr3D_HB10	3D	5609496	5725483	115987
Chr3D_HB11	3D	5760912	6141995	381083
Chr3D_HB12	3D	6460420	8555918	2095498
Chr3D_HB13	3D	8561277	9292491	731214
Chr3D_HB14	3D	9312378	13585114	4272736
Chr3D_HB15	3D	14158155	16629605	2471450
Chr3D_HB16	3D	17391691	18493151	1101460
Chr3D_HB17	3D	18658770	18727134	68364
Chr3D_HB18	3D	18933765	22276522	3342757
Chr3D_HB19	3D	23857659	23858861	1202
Chr3D_HB20	3D	25577590	26648511	1070921
Chr3D_HB21	3D	27301085	28573708	1272623
Chr3D_HB22	3D	28640825	29611034	970209
Chr3D_HB23	3D	29614913	32335084	2720171
Chr3D_HB24	3D	32595836	35888997	3293161
Chr3D_HB25	3D	37671827	37969650	297823
Chr3D_HB26	3D	37970687	38148958	178271
Chr3D_HB27	3D	38184375	38515559	331184
Chr3D_HB28	3D	39919922	45020978	5101056
Chr3D_HB29	3D	45029418	46096538	1067120
Chr3D_HB30	3D	46523902	55086735	8562833
Chr3D_HB31	3D	61312608	62122629	810021
Chr3D_HB32	3D	66148110	81119110	14971000
Chr3D_HB33	3D	84010606	104214270	20203664
Chr3D_HB34	3D	117813559	123291522	5477963
Chr3D_HB35	3D	144809259	178589061	33779802
Chr3D_HB36	3D	181561255	184580072	3018817
Chr3D_HB37	3D	209523403	220859120	11335717
Chr3D_HB38	3D	225804117	226194060	389943
Chr3D_HB39	3D	241399122	254994985	13595863
Chr3D_HB40	3D	268928072	270486204	1558132
Chr3D_HB41	3D	298363932	303447498	5083566
Chr3D_HB42	3D	313623721	317436824	3813103
Chr3D_HB43	3D	330917053	350362228	19445175
Chr3D_HB44	3D	368232143	375224559	6992416
Chr3D_HB45	3D	380460144	382760439	2300295
Chr3D_HB46	3D	384453908	388541059	4087151
Chr3D_HB47	3D	391438374	391604912	166538
Chr3D_HB48	3D	393531526	394921621	1390095
Chr3D_HB49	3D	396679922	397217000	537078
Chr3D_HB50	3D	410999705	415023941	4024236
Chr3D_HB51	3D	415655456	418244421	2588965
Chr3D_HB52	3D	418732769	418784413	51644
Chr3D_HB53	3D	429314896	430354377	1039481
Chr3D_HB54	3D	431324330	434073826	2749496
Chr3D_HB55	3D	441257083	443730668	2473585
Chr3D_HB56	3D	455761015	463206114	7445099
Chr3D_HB57	3D	472120232	474622090	2501858
Chr3D_HB58	3D	479154014	498844601	19690587
Chr3D_HB59	3D	501051435	501068875	17440
Chr3D_HB60	3D	510308630	518600033	8291403
Chr3D_HB61	3D	519182031	520648913	1466882
Chr3D_HB62	3D	521150976	521151003	27
Chr3D_HB63	3D	525745368	525833852	88484
Chr3D_HB64	3D	528620586	544353397	15732811
Chr3D_HB65	3D	544419623	546826801	2407178
Chr3D_HB66	3D	547639204	550674170	3034966
Chr3D_HB67	3D	552970881	554410788	1439907
Chr3D_HB68	3D	560949966	561032730	82764
Chr3D_HB69	3D	561835903	562537059	701156
Chr3D_HB70	3D	563866867	565570633	1703766
Chr3D_HB71	3D	566138785	566560530	421745
Chr3D_HB72	3D	568661858	568878726	216868
Chr3D_HB73	3D	571071330	581420778	10349448
Chr3D_HB74	3D	582022487	582470694	448207
Chr3D_HB75	3D	587106996	587913094	806098
Chr3D_HB76	3D	589016030	590952654	1936624
Chr3D_HB77	3D	591199701	591248697	48996
Chr3D_HB78	3D	594967912	594973303	5391
Chr3D_HB79	3D	596729962	597002244	272282
Chr3D_HB80	3D	598044413	598079927	35514
Chr3D_HB81	3D	599205323	600594869	1389546
Chr3D_HB82	3D	601020625	603061844	2041219
Chr3D_HB83	3D	603066397	603166304	99907
Chr3D_HB84	3D	603280331	603642354	362023
Chr3D_HB85	3D	603955419	604975314	1019895
Chr3D_HB86	3D	607670454	609077162	1406708
Chr3D_HB87	3D	609178789	610375514	1196725
Chr3D_HB88	3D	610704005	612703400	1999395
Chr3D_HB89	3D	612718358	613133927	415569
Chr3D_HB90	3D	613907726	613922634	14908
Chr3D_HB91	3D	614699281	615209133	509852
Chr4A_HB1	4A	2636669	6489298	3852629
Chr4A_HB2	4A	6795378	8510308	1714930
Chr4A_HB3	4A	9484237	11319252	1835015
Chr4A_HB4	4A	11986394	11986460	66
Chr4A_HB5	4A	12623193	13746249	1123056
Chr4A_HB6	4A	17017869	17023815	5946
Chr4A_HB7	4A	17728383	24106683	6378300
Chr4A_HB8	4A	24556928	24767404	210476
Chr4A_HB9	4A	25971873	28248310	2276437
Chr4A_HB10	4A	29387604	29625559	237955
Chr4A_HB11	4A	40245294	45144460	4899166
Chr4A_HB12	4A	46617693	48889994	2272301
Chr4A_HB13	4A	59371930	63814925	4442995
Chr4A_HB14	4A	66103457	80636104	14532647
Chr4A_HB15	4A	81272322	103728103	22455781
Chr4A_HB16	4A	107154792	193215789	86060997
Chr4A_HB17	4A	195228215	196227524	999309
Chr4A_HB18	4A	219408440	232157833	12749393
Chr4A_HB19	4A	232787828	287901116	55113288
Chr4A_HB20	4A	330085137	335516297	5431160
Chr4A_HB21	4A	478221442	533562745	55341303
Chr4A_HB22	4A	535036625	536855271	1818646
Chr4A_HB23	4A	537259582	537445906	186324
Chr4A_HB24	4A	544614147	552223682	7609535
Chr4A_HB25	4A	556826725	559770044	2943319
Chr4A_HB26	4A	566227240	577865569	11638329
Chr4A_HB27	4A	594461304	596665286	2203982
Chr4A_HB28	4A	596830631	596830697	66
Chr4A_HB29	4A	596971035	596975909	4874
Chr4A_HB30	4A	597058372	598521397	1463025
Chr4A_HB31	4A	598556024	598571614	15590
Chr4A_HB32	4A	598743794	598747848	4054
Chr4A_HB33	4A	599469214	599612656	143442
Chr4A_HB34	4A	601841436	602249960	408524
Chr4A_HB35	4A	603050374	603050385	11
Chr4A_HB36	4A	603746204	603746270	66
Chr4A_HB37	4A	604587267	605005072	417805
Chr4A_HB38	4A	606757033	608599570	1842537
Chr4A_HB39	4A	610110906	611935196	1824290
Chr4A_HB40	4A	612096350	612662292	565942
Chr4A_HB41	4A	613333561	613763638	430077
Chr4A_HB42	4A	613817134	614018985	201851
Chr4A_HB43	4A	617486770	617493377	6607
Chr4A_HB44	4A	618672521	622279310	3606789
Chr4A_HB45	4A	622477533	623848986	1371453
Chr4A_HB46	4A	625073850	625483613	409763
Chr4A_HB47	4A	626165167	626490747	325580
Chr4A_HB48	4A	626658618	629471090	2812472
Chr4A_HB49	4A	629486754	635530599	6043845
Chr4A_HB50	4A	636046864	637896749	1849885
Chr4A_HB51	4A	637896815	637957966	61151
Chr4A_HB52	4A	639053797	642128277	3074480
Chr4A_HB53	4A	643624450	646059450	2435000
Chr4A_HB54	4A	649020767	650922803	1902036
Chr4A_HB55	4A	654058604	656744383	2685779
Chr4A_HB56	4A	658343323	661535725	3192402
Chr4A_HB57	4A	664208944	670129882	5920938
Chr4A_HB58	4A	671203171	672180985	977814
Chr4A_HB59	4A	673038094	675802309	2764215
Chr4A_HB60	4A	678872799	681683099	2810300
Chr4A_HB61	4A	683782099	684612318	830219
Chr4A_HB62	4A	685372434	685735128	362694
Chr4A_HB63	4A	685816847	686386029	569182
Chr4A_HB64	4A	687808511	689560061	1751550
Chr4A_HB65	4A	690610283	691849103	1238820
Chr4A_HB66	4A	693454304	693496787	42483
Chr4A_HB67	4A	693886017	694251911	365894
Chr4A_HB68	4A	700739397	703230421	2491024
Chr4A_HB69	4A	705268867	706667088	1398221
Chr4A_HB70	4A	706838054	707480367	642313
Chr4A_HB71	4A	707484872	708446259	961387
Chr4A_HB72	4A	708594615	708632155	37540
Chr4A_HB73	4A	708659775	708680963	21188
Chr4A_HB74	4A	708958917	710176236	1217319
Chr4A_HB75	4A	710854211	711885159	1030948
Chr4A_HB76	4A	712112673	712151623	38950
Chr4A_HB77	4A	713353646	714270525	916879
Chr4A_HB78	4A	716998717	717267053	268336
Chr4A_HB79	4A	717737078	719715162	1978084
Chr4A_HB80	4A	719747854	721826646	2078792
Chr4A_HB81	4A	723257330	724260279	1002949
Chr4A_HB82	4A	725269508	731664004	6394496
Chr4A_HB83	4A	732819559	739642836	6823277
Chr4A_HB84	4A	739816866	742983387	3166521
Chr4HB_HB1	4B	558974	1066211	507237
Chr4HB_HB2	4B	1559845	3784811	2224966
Chr4HB_HB3	4B	4704698	4892979	188281
Chr4HB_HB4	4B	6556904	9544034	2987130
Chr4HB_HB5	4B	9943461	9943527	66
Chr4HB_HB6	4B	10579590	11564276	984686
Chr4HB_HB7	4B	11672427	12617425	944998
Chr4HB_HB8	4B	13358493	13379407	20914
Chr4HB_HB9	4B	13425948	16804034	3378086
Chr4HB_HB10	4B	17503276	18303682	800406
Chr4HB_HB11	4B	18371821	20011488	1639667
Chr4HB_HB12	4B	20319587	20333563	13976
Chr4HB_HB13	4B	20567784	20588294	20510
Chr4HB_HB14	4B	20679023	21646526	967503
Chr4HB_HB15	4B	22455402	30374195	7918793
Chr4HB_HB16	4B	30865737	35027308	4161571
Chr4HB_HB17	4B	35246579	38624913	3378334
Chr4HB_HB18	4B	39295965	39910278	614313
Chr4HB_HB19	4B	40226878	50243997	10017119
Chr4HB_HB20	4B	52411918	54351166	1939248
Chr4HB_HB21	4B	60700918	61931233	1230315
Chr4HB_HB22	4B	63121283	64103817	982534
Chr4HB_HB23	4B	65602920	70575897	4972977
Chr4HB_HB24	4B	89465959	92531843	3065884
Chr4HB_HB25	4B	96271389	100577126	4305737
Chr4HB_HB26	4B	101301767	104937784	3636017
Chr4HB_HB27	4B	105350255	138472187	33121932
Chr4HB_HB28	4B	139546263	140925693	1379430
Chr4HB_HB29	4B	145964122	154210003	8245881
Chr4HB_HB30	4B	164848559	184890013	20041454
Chr4HB_HB31	4B	221201670	315776039	94574369
Chr4HB_HB32	4B	328908880	387883171	58974291
Chr4HB_HB33	4B	388711298	404458374	15747076
Chr4HB_HB34	4B	405328888	412766103	7437215
Chr4HB_HB35	4B	413497896	419826219	6328323
Chr4HB_HB36	4B	434238364	436891366	2653002
Chr4HB_HB37	4B	445051678	449514227	4462549
Chr4HB_HB38	4B	469243743	473121835	3878092
Chr4HB_HB39	4B	481237158	495631920	14394762
Chr4HB_HB40	4B	507170874	521574122	14403248
Chr4HB_HB41	4B	526935193	529563926	2628733
Chr4HB_HB42	4B	535089105	546673480	11584375
Chr4HB_HB43	4B	547093328	552744976	5651648
Chr4HB_HB44	4B	552833548	561691780	8858232
Chr4HB_HB45	4B	567936690	568709429	772739
Chr4HB_HB46	4B	572558191	576499993	3941802
Chr4HB_HB47	4B	581078619	581078680	61
Chr4HB_HB48	4B	585694490	596776011	11081521
Chr4HB_HB49	4B	599350584	602403690	3053106
Chr4HB_HB50	4B	603520018	603527571	7553
Chr4HB_HB51	4B	604151145	605560125	1408980
Chr4HB_HB52	4B	605683092	609486968	3803876
Chr4HB_HB53	4B	609495614	610833777	1338163
Chr4HB_HB54	4B	613025627	613093150	67523
Chr4HB_HB55	4B	613158568	613715022	556454
Chr4HB_HB56	4B	614243631	616932606	2688975
Chr4HB_HB57	4B	617205200	619935866	2730666
Chr4HB_HB58	4B	619935922	619939923	4001
Chr4HB_HB59	4B	621679220	629853107	8173887
Chr4HB_HB60	4B	629962229	637289465	7327236
Chr4HB_HB61	4B	637471639	637622767	151128
Chr4HB_HB62	4B	638815017	639122429	307412
Chr4HB_HB63	4B	640436646	640577992	141346
Chr4HB_HB64	4B	642412762	642640676	227914
Chr4HB_HB65	4B	642784645	642784711	66
Chr4HB_HB66	4B	644485491	645297932	812441
Chr4HB_HB67	4B	650656091	650696732	40641
Chr4HB_HB68	4B	652962151	653446105	483954
Chr4HB_HB69	4B	657270878	657587957	317079
Chr4HB_HB70	4B	657993014	658205308	212294
Chr4HB_HB71	4B	659354899	659484742	129843
Chr4HB_HB72	4B	660579625	660638812	59187
Chr4HB_HB73	4B	660644973	661073550	428577
Chr4HB_HB74	4B	661132240	662462375	1330135
Chr4HB_HB75	4B	662714097	663441515	727418
Chr4HB_HB76	4B	663468386	664535746	1067360
Chr4HB_HB77	4B	665957105	669910281	3953176
Chr4D_HB1	4D	1663783	1879098	215315
Chr4D_HB2	4D	7184810	11115023	3930213
Chr4D_HB3	4D	35172104	48121529	12949425
Chr4D_HB4	4D	55308429	68482129	13173700
Chr4D_HB5	4D	70586802	71381997	795195
Chr4D_HB6	4D	89150378	105889915	16739537
Chr4D_HB7	4D	122275109	131300334	9025225
Chr4D_HB8	4D	132933076	153417035	20483959
Chr4D_HB9	4D	178522928	340468977	161946049
Chr4D_HB10	4D	351456257	378752844	27296587
Chr4D_HB11	4D	389493928	418534959	29041031
Chr4D_HB12	4D	418743700	425972831	7229131
Chr4D_HB13	4D	443206999	443207128	129
Chr4D_HB14	4D	452313673	453332394	1018721
Chr4D_HB15	4D	455472305	459685739	4213434
Chr4D_HB16	4D	461809768	465587647	3777879
Chr4D_HB17	4D	466016476	469073230	3056754
Chr4D_HB18	4D	478436792	478992634	555842
Chr4D_HB19	4D	483066131	485764599	2698468
Chr4D_HB20	4D	488615864	499463390	10847526
Chr4D_HB21	4D	501047813	501047876	63
Chr4D_HB22	4D	505945907	509511919	3566012
Chr5A_HB1	5A	839810	1597112	757302
Chr5A_HB2	5A	1807465	2277688	470223
Chr5A_HB3	5A	3063334	4618921	1555587
Chr5A_HB4	5A	6894902	7493176	598274
Chr5A_HB5	5A	9339261	9373695	34434
Chr5A_HB6	5A	9458331	9591763	133432
Chr5A_HB7	5A	10775687	12671031	1895344
Chr5A_HB8	5A	14849690	17628761	2779071
Chr5A_HB9	5A	18572611	18857893	285282
Chr5A_HB10	5A	19106054	19987635	881581
Chr5A_HB11	5A	20994203	21414316	420113
Chr5A_HB12	5A	24402794	25072619	669825
Chr5A_HB13	5A	25073093	26452003	1378910
Chr5A_HB14	5A	26928049	27691865	763816
Chr5A_HB15	5A	32190209	33931366	1741157
Chr5A_HB16	5A	34323774	36021495	1697721
Chr5A_HB17	5A	36718388	36740586	22198
Chr5A_HB18	5A	46505672	47773629	1267957
Chr5A_HB19	5A	48968883	52040463	3071580
Chr5A_HB20	5A	52357838	52738363	380525
Chr5A_HB21	5A	55341971	67917514	12575543
Chr5A_HB22	5A	68942304	131672359	62730055
Chr5A_HB23	5A	139519642	163149641	23629999
Chr5A_HB24	5A	172051054	172051054	0
Chr5A_HB25	5A	234839188	306212891	71373703
Chr5A_HB26	5A	322883823	328839988	5956165
Chr5A_HB27	5A	356475232	357707210	1231978
Chr5A_HB28	5A	380823807	380912222	88415
Chr5A_HB29	5A	382294092	382769155	475063
Chr5A_HB30	5A	390057016	397576611	7519595
Chr5A_HB31	5A	399356464	402168281	2811817
Chr5A_HB32	5A	405640022	412703204	7063182
Chr5A_HB33	5A	414392054	423174439	8782385
Chr5A_HB34	5A	432036502	433964976	1928474
Chr5A_HB35	5A	436627306	438155179	1527873
Chr5A_HB36	5A	440676377	441478599	802222
Chr5A_HB37	5A	445241612	445286820	45208
Chr5A_HB38	5A	446637268	448091190	1453922
Chr5A_HB39	5A	451877077	452287977	410900
Chr5A_HB40	5A	454770585	454806072	35487
Chr5A_HB41	5A	454807871	454808351	480
Chr5A_HB42	5A	454815409	455206280	390871
Chr5A_HB43	5A	457925115	458562227	637112
Chr5A_HB44	5A	458966527	458984643	18116
Chr5A_HB45	5A	461003033	469117152	8114119
Chr5A_HB46	5A	469272170	469909276	637106
Chr5A_HB47	5A	470186523	473010009	2823486
Chr5A_HB48	5A	473093367	473321191	227824
Chr5A_HB49	5A	473407343	474149264	741921
Chr5A_HB50	5A	475372989	476073479	700490
Chr5A_HB51	5A	478850440	478892688	42248
Chr5A_HB52	5A	480507460	481923847	1416387
Chr5A_HB53	5A	482120925	482783255	662330
Chr5A_HB54	5A	485469964	485577728	107764
Chr5A_HB55	5A	485721306	485898367	177061
Chr5A_HB56	5A	487788593	491380877	3592284
Chr5A_HB57	5A	494455396	494876959	421563
Chr5A_HB58	5A	495397129	496491959	1094830
Chr5A_HB59	5A	496493780	502894161	6400381
Chr5A_HB60	5A	502953731	503872534	918803
Chr5A_HB61	5A	503872965	505589274	1716309
Chr5A_HB62	5A	511031541	511362981	331440
Chr5A_HB63	5A	511875326	520081234	8205908
Chr5A_HB64	5A	520532089	521764788	1232699
Chr5A_HB65	5A	522153893	524755911	2602018
Chr5A_HB66	5A	526523693	528279892	1756199
Chr5A_HB67	5A	528891865	529080848	188983
Chr5A_HB68	5A	529809803	531244279	1434476
Chr5A_HB69	5A	535028500	535141992	113492
Chr5A_HB70	5A	538349022	540039194	1690172
Chr5A_HB71	5A	540057606	540058417	811
Chr5A_HB72	5A	542956806	544244212	1287406
Chr5A_HB73	5A	546238146	546260028	21882
Chr5A_HB74	5A	546519081	546571883	52802
Chr5A_HB75	5A	546686691	548220769	1534078
Chr5A_HB76	5A	549163170	549295587	132417
Chr5A_HB77	5A	549378828	549396071	17243
Chr5A_HB78	5A	549691290	552864572	3173282
Chr5A_HB79	5A	553368901	553463908	95007
Chr5A_HB80	5A	553464490	555242122	1777632
Chr5A_HB81	5A	558304287	559748586	1444299
Chr5A_HB82	5A	560470294	560610828	140534
Chr5A_HB83	5A	560808478	561511768	703290
Chr5A_HB84	5A	561660450	561661283	833
Chr5A_HB85	5A	565416981	565499067	82086
Chr5A_HB86	5A	567120913	567736434	615521
Chr5A_HB87	5A	568046639	568799936	753297
Chr5A_HB88	5A	568889745	572022072	3132327
Chr5A_HB89	5A	573654610	573787256	132646
Chr5A_HB90	5A	574714154	575919292	1205138
Chr5A_HB91	5A	576581417	576949390	367973
Chr5A_HB92	5A	579358418	580443263	1084845
Chr5A_HB93	5A	580934990	584618681	3683691
Chr5A_HB94	5A	585018031	585223448	205417
Chr5A_HB95	5A	586297186	586600347	303161
Chr5A_HB96	5A	588401400	589287593	886193
Chr5A_HB97	5A	590110051	590455817	345766
Chr5A_HB98	5A	591125129	591433518	308389
Chr5A_HB99	5A	591992572	594082857	2090285
Chr5A_HB100	5A	595082909	597735134	2652225
Chr5A_HB101	5A	597750818	598531384	780566
Chr5A_HB102	5A	607673129	611631186	3958057
Chr5A_HB103	5A	611834540	613929181	2094641
Chr5A_HB104	5A	613934850	616153715	2218865
Chr5A_HB105	5A	616523857	616982191	458334
Chr5A_HB106	5A	617174150	618957893	1783743
Chr5A_HB107	5A	631669681	638068635	6398954
Chr5A_HB108	5A	657502091	657655271	153180
Chr5A_HB109	5A	660830568	661321884	491316
Chr5A_HB110	5A	663385860	663721275	335415
Chr5A_HB111	5A	665467136	665983740	516604
Chr5A_HB112	5A	666524594	666525732	1138
Chr5A_HB113	5A	666596315	666938801	342486
Chr5A_HB114	5A	667196947	670235004	3038057
Chr5A_HB115	5A	670425613	670537605	111992
Chr5A_HB116	5A	673547976	673682291	134315
Chr5A_HB117	5A	673730144	674085158	355014
Chr5A_HB118	5A	674938241	675566072	627831
Chr5A_HB119	5A	678202337	679723058	1520721
Chr5A_HB120	5A	680087734	680705470	617736
Chr5A_HB121	5A	680980839	681251620	270781
Chr5A_HB122	5A	681455210	684704818	3249608
Chr5A_HB123	5A	685060353	685866256	805903
Chr5A_HB124	5A	686095792	687143101	1047309
Chr5A_HB125	5A	688285544	688302503	16959
Chr5A_HB126	5A	688359748	688716216	356468
Chr5A_HB127	5A	689505931	689907147	401216
Chr5A_HB128	5A	691531440	691820950	289510
Chr5A_HB129	5A	692489121	694217879	1728758
Chr5A_HB130	5A	698127260	698225850	98590
Chr5A_HB131	5A	698348791	702849155	4500364
Chr5A_HB132	5A	702860215	704972970	2112755
Chr5A_HB133	5A	705549771	706334252	784481
Chr5A_HB134	5A	706654201	707069105	414904
Chr5A_HB135	5A	707849367	709755396	1906029
Chr5HB_HB1	5B	16625	218351	201726
Chr5HB_HB2	5B	218924	5421126	5202202
Chr5HB_HB3	5B	6538700	6918256	379556
Chr5HB_HB4	5B	7710121	8944414	1234293
Chr5HB_HB5	5B	10288635	10444919	156284
Chr5HB_HB6	5B	11085155	13249309	2164154
Chr5HB_HB7	5B	14044542	14227474	182932
Chr5HB_HB8	5B	16185750	17822365	1636615
Chr5HB_HB9	5B	18358935	18708618	349683
Chr5HB_HB10	5B	20131180	20731080	599900
Chr5HB_HB11	5B	21524944	24648781	3123837
Chr5HB_HB12	5B	26005906	28812335	2806429
Chr5HB_HB13	5B	29125387	33890859	4765472
Chr5HB_HB14	5B	35152669	35758795	606126
Chr5HB_HB15	5B	36474115	37772521	1298406
Chr5HB_HB16	5B	37974703	38051017	76314
Chr5HB_HB17	5B	38195137	41724191	3529054
Chr5HB_HB18	5B	41724247	42692780	968533
Chr5HB_HB19	5B	43374662	43437349	62687
Chr5HB_HB20	5B	43688894	43846196	157302
Chr5HB_HB21	5B	45648393	48150388	2501995
Chr5HB_HB22	5B	48150454	48874275	723821
Chr5HB_HB23	5B	50528841	51628780	1099939
Chr5HB_HB24	5B	53795921	68195286	14399365
Chr5HB_HB25	5B	70614598	77622775	7008177
Chr5HB_HB26	5B	77622841	78706448	1083607
Chr5HB_HB27	5B	102114575	106954721	4840146
Chr5HB_HB28	5B	108559006	118963168	10404162
Chr5HB_HB29	5B	129859116	133341793	3482677
Chr5HB_HB30	5B	144560713	166691325	22130612
Chr5HB_HB31	5B	170303561	216807249	46503688
Chr5HB_HB32	5B	222414689	223254634	839945
Chr5HB_HB33	5B	237135026	239302628	2167602
Chr5HB_HB34	5B	239303228	246492844	7189616
Chr5HB_HB35	5B	254345554	275312917	20967363
Chr5HB_HB36	5B	278863807	286876515	8012708
Chr5HB_HB37	5B	298688773	298702655	13882
Chr5HB_HB38	5B	312593059	327196367	14603308
Chr5HB_HB39	5B	327609322	339918769	12309447
Chr5HB_HB40	5B	353014360	356684358	3669998
Chr5HB_HB41	5B	360594442	363669836	3075394
Chr5HB_HB42	5B	373766805	377353346	3586541
Chr5HB_HB43	5B	378853071	394982586	16129515
Chr5HB_HB44	5B	397682273	400424727	2742454
Chr5HB_HB45	5B	405549809	417135810	11586001
Chr5HB_HB46	5B	417647338	418091833	444495
Chr5HB_HB47	5B	422408166	422654695	246529
Chr5HB_HB48	5B	422812469	426874038	4061569
Chr5HB_HB49	5B	427567672	430107622	2539950
Chr5HB_HB50	5B	430152410	430174902	22492
Chr5HB_HB51	5B	430184344	430758462	574118
Chr5HB_HB52	5B	432157210	435443286	3286076
Chr5HB_HB53	5B	437881513	438304247	422734
Chr5HB_HB54	5B	440257578	444432406	4174828
Chr5HB_HB55	5B	447241319	447774751	533432
Chr5HB_HB56	5B	448594794	455272798	6678004
Chr5HB_HB57	5B	455978203	458784373	2806170
Chr5HB_HB58	5B	459473976	461819971	2345995
Chr5HB_HB59	5B	463993532	466433943	2440411
Chr5HB_HB60	5B	469299891	470624569	1324678
Chr5HB_HB61	5B	471923480	473666072	1742592
Chr5HB_HB62	5B	476001779	476791459	789680
Chr5HB_HB63	5B	478372444	479839969	1467525
Chr5HB_HB64	5B	482306895	485232481	2925586
Chr5HB_HB65	5B	485787385	487906623	2119238
Chr5HB_HB66	5B	488902270	489108111	205841
Chr5HB_HB67	5B	491246192	491272962	26770
Chr5HB_HB68	5B	497217647	499309926	2092279
Chr5HB_HB69	5B	502016122	513647963	11631841
Chr5HB_HB70	5B	513788795	519005204	5216409
Chr5HB_HB71	5B	519034445	526607377	7572932
Chr5HB_HB72	5B	526838601	527032391	193790
Chr5HB_HB73	5B	527034226	530691877	3657651
Chr5HB_HB74	5B	530692440	530914495	222055
Chr5HB_HB75	5B	530916186	533748236	2832050
Chr5HB_HB76	5B	533947113	534751637	804524
Chr5HB_HB77	5B	535360469	537506685	2146216
Chr5HB_HB78	5B	538034603	539458121	1423518
Chr5HB_HB79	5B	540480590	544660177	4179587
Chr5HB_HB80	5B	545429887	546765125	1335238
Chr5HB_HB81	5B	546831358	546921809	90451
Chr5HB_HB82	5B	547522421	548693800	1171379
Chr5HB_HB83	5B	548732530	548748018	15488
Chr5HB_HB84	5B	549082701	549408607	325906
Chr5HB_HB85	5B	549546249	549605029	58780
Chr5HB_HB86	5B	549711340	550338392	627052
Chr5HB_HB87	5B	550910479	552923020	2012541
Chr5HB_HB88	5B	553263672	557284173	4020501
Chr5HB_HB89	5B	558270448	562108390	3837942
Chr5HB_HB90	5B	562373770	562983853	610083
Chr5HB_HB91	5B	563463573	564218309	754736
Chr5HB_HB92	5B	565939161	571321830	5382669
Chr5HB_HB93	5B	571471303	571861460	390157
Chr5HB_HB94	5B	573408593	575964774	2556181
Chr5HB_HB95	5B	576249239	577045224	795985
Chr5HB_HB96	5B	579076944	579405158	328214
Chr5HB_HB97	5B	580749407	581828059	1078652
Chr5HB_HB98	5B	583744955	584096333	351378
Chr5HB_HB99	5B	585024471	588757342	3732871
Chr5HB_HB100	5B	589115833	590678073	1562240
Chr5HB_HB101	5B	591143718	595294067	4150349
Chr5HB_HB102	5B	596440719	596950005	509286
Chr5HB_HB103	5B	598085797	598117781	31984
Chr5HB_HB104	5B	598146738	600422851	2276113
Chr5HB_HB105	5B	600422955	600754123	331168
Chr5HB_HB106	5B	600764667	603645060	2880393
Chr5HB_HB107	5B	603645126	603648898	3772
Chr5HB_HB108	5B	604021390	605518807	1497417
Chr5HB_HB109	5B	606299068	609927562	3628494
Chr5HB_HB110	5B	610020515	610081606	61091
Chr5HB_HB111	5B	610349078	612000621	1651543
Chr5HB_HB112	5B	612081538	623007897	10926359
Chr5HB_HB113	5B	625557132	631643908	6086776
Chr5HB_HB114	5B	632271277	633747933	1476656
Chr5HB_HB115	5B	634442505	635531780	1089275
Chr5HB_HB116	5B	637159284	638702794	1543510
Chr5HB_HB117	5B	638709746	641135198	2425452
Chr5HB_HB118	5B	641314832	642840347	1525515
Chr5HB_HB119	5B	643459430	644844210	1384780
Chr5HB_HB120	5B	644885987	656927169	12041182
Chr5HB_HB121	5B	656933443	657569825	636382
Chr5HB_HB122	5B	658559745	658775649	215904
Chr5HB_HB123	5B	662807819	665938678	3130859
Chr5HB_HB124	5B	668461626	668594366	132740
Chr5HB_HB125	5B	668828146	669217135	388989
Chr5HB_HB126	5B	671473536	678526612	7053076
Chr5HB_HB127	5B	678526678	679745997	1219319
Chr5HB_HB128	5B	681127665	684446901	3319236
Chr5HB_HB129	5B	684493645	684918774	425129
Chr5HB_HB130	5B	685450508	686344813	894305
Chr5HB_HB131	5B	686537919	688224445	1686526
Chr5HB_HB132	5B	688707924	693775155	5067231
Chr5HB_HB133	5B	695136034	697381181	2245147
Chr5HB_HB134	5B	697526370	700044018	2517648
Chr5HB_HB135	5B	700945611	703268949	2323338
Chr5HB_HB136	5B	703306249	708369856	5063607
Chr5HB_HB137	5B	708954246	712850501	3896255
Chr5D_HB1	5D	10776285	15325757	4549472
Chr5D_HB2	5D	22444448	23011096	566648
Chr5D_HB3	5D	24778348	26424265	1645917
Chr5D_HB4	5D	28880693	35826175	6945482
Chr5D_HB5	5D	41814565	43316475	1501910
Chr5D_HB6	5D	43914056	48283176	4369120
Chr5D_HB7	5D	55842594	57233276	1390682
Chr5D_HB8	5D	58126503	72491951	14365448
Chr5D_HB9	5D	99460812	101774339	2313527
Chr5D_HB10	5D	105062991	108688443	3625452
Chr5D_HB11	5D	120612382	158060836	37448454
Chr5D_HB12	5D	170646470	198459885	27813415
Chr5D_HB13	5D	217744241	253880827	36136586
Chr5D_HB14	5D	304881316	305988415	1107099
Chr5D_HB15	5D	308218135	315485380	7267245
Chr5D_HB16	5D	323560299	337306827	13746528
Chr5D_HB17	5D	339042144	339355805	313661
Chr5D_HB18	5D	348493055	349377540	884485
Chr5D_HB19	5D	352454245	352818361	364116
Chr5D_HB20	5D	353426142	353805332	379190
Chr5D_HB21	5D	360999884	364399837	3399953
Chr5D_HB22	5D	367689148	369428012	1738864
Chr5D_HB23	5D	369726027	371832172	2106145
Chr5D_HB24	5D	372325110	375069945	2744835
Chr5D_HB25	5D	375312580	375800473	487893
Chr5D_HB26	5D	380840282	385129797	4289515
Chr5D_HB27	5D	388791240	389779679	988439
Chr5D_HB28	5D	390508566	393619153	3110587
Chr5D_HB29	5D	397329848	400117696	2787848
Chr5D_HB30	5D	400907982	401281873	373891
Chr5D_HB31	5D	408659000	412744115	4085115
Chr5D_HB32	5D	412924976	416259061	3334085
Chr5D_HB33	5D	416788785	422432511	5643726
Chr5D_HB34	5D	424046570	424684807	638237
Chr5D_HB35	5D	424796106	426015127	1219021
Chr5D_HB36	5D	428382647	429715816	1333169
Chr5D_HB37	5D	430164402	433701292	3536890
Chr5D_HB38	5D	434363727	434473669	109942
Chr5D_HB39	5D	436768810	436799390	30580
Chr5D_HB40	5D	437451308	438551025	1099717
Chr5D_HB41	5D	439293120	440367226	1074106
Chr5D_HB42	5D	442331904	444140600	1808696
Chr5D_HB43	5D	444746923	446685795	1938872
Chr5D_HB44	5D	454099774	457008287	2908513
Chr5D_HB45	5D	458759294	462362520	3603226
Chr5D_HB46	5D	465187007	467176822	1989815
Chr5D_HB47	5D	468042862	470480940	2438078
Chr5D_HB48	5D	476698991	477394042	695051
Chr5D_HB49	5D	482525730	482925105	399375
Chr5D_HB50	5D	486216797	486229935	13138
Chr5D_HB51	5D	491095719	493912844	2817125
Chr5D_HB52	5D	498302448	505846309	7543861
Chr5D_HB53	5D	506168073	513721824	7553751
Chr5D_HB54	5D	520840902	520948335	107433
Chr5D_HB55	5D	523861002	526554051	2693049
Chr5D_HB56	5D	528142595	528230414	87819
Chr5D_HB57	5D	529783574	529827373	43799
Chr5D_HB58	5D	529845576	531409429	1563853
Chr5D_HB59	5D	532075412	539014591	6939179
Chr5D_HB60	5D	539582443	539784251	201808
Chr5D_HB61	5D	541681037	541958064	277027
Chr5D_HB62	5D	542110844	543072796	961952
Chr5D_HB63	5D	543092149	543466418	374269
Chr5D_HB64	5D	543817229	544799142	981913
Chr5D_HB65	5D	545224687	545716003	491316
Chr5D_HB66	5D	545909105	546455181	546076
Chr5D_HB67	5D	547705093	547883450	178357
Chr5D_HB68	5D	548012389	548379101	366712
Chr5D_HB69	5D	548463362	549635141	1171779
Chr5D_HB70	5D	549656486	549771964	115478
Chr5D_HB71	5D	549822043	549895309	73266
Chr5D_HB72	5D	550186576	551469341	1282765
Chr5D_HB73	5D	551545303	554140916	2595613
Chr5D_HB74	5D	554401631	556723685	2322054
Chr5D_HB75	5D	557778049	559782239	2004190
Chr5D_HB76	5D	561505926	562622978	1117052
Chr6A_HB1	6A	610761	955957	345196
Chr6A_HB2	6A	1031093	1248869	217776
Chr6A_HB3	6A	1338546	1625139	286593
Chr6A_HB4	6A	1757315	2054902	297587
Chr6A_HB5	6A	3206622	5444568	2237946
Chr6A_HB6	6A	5854616	7176153	1321537
Chr6A_HB7	6A	7732333	8804062	1071729
Chr6A_HB8	6A	8868049	9045671	177622
Chr6A_HB9	6A	9473506	11127156	1653650
Chr6A_HB10	6A	11327599	11814122	486523
Chr6A_HB11	6A	11817420	12668951	851531
Chr6A_HB12	6A	12967352	14339104	1371752
Chr6A_HB13	6A	15319060	15647789	328729
Chr6A_HB14	6A	15864552	16684480	819928
Chr6A_HB15	6A	17540665	17658870	118205
Chr6A_HB16	6A	17922814	17942894	20080
Chr6A_HB17	6A	18703888	22547547	3843659
Chr6A_HB18	6A	23364183	23724317	360134
Chr6A_HB19	6A	23850958	23964903	113945
Chr6A_HB20	6A	24030276	27057713	3027437
Chr6A_HB21	6A	27697627	29381630	1684003
Chr6A_HB22	6A	29496254	29496320	66
Chr6A_HB23	6A	29804894	29885404	80510
Chr6A_HB24	6A	31744824	35259190	3514366
Chr6A_HB25	6A	35647685	39002398	3354713
Chr6A_HB26	6A	42337529	47241472	4903943
Chr6A_HB27	6A	49106097	51890572	2784475
Chr6A_HB28	6A	53158525	53499702	341177
Chr6A_HB29	6A	54493537	54704587	211050
Chr6A_HB30	6A	61212015	65558665	4346650
Chr6A_HB31	6A	66276358	70030115	3753757
Chr6A_HB32	6A	83260267	84692601	1432334
Chr6A_HB33	6A	85855144	93764391	7909247
Chr6A_HB34	6A	98753506	113174438	14420932
Chr6A_HB35	6A	116813053	123541697	6728644
Chr6A_HB36	6A	127787324	180730409	52943085
Chr6A_HB37	6A	194638053	202515338	7877285
Chr6A_HB38	6A	223737266	227517166	3779900
Chr6A_HB39	6A	266941848	306467614	39525766
Chr6A_HB40	6A	317631827	317631893	66
Chr6A_HB41	6A	342529584	397471196	54941612
Chr6A_HB42	6A	414252841	416649897	2397056
Chr6A_HB43	6A	418539034	442087055	23548021
Chr6A_HB44	6A	447839918	449807920	1968002
Chr6A_HB45	6A	450089371	450466371	377000
Chr6A_HB46	6A	498954562	499197562	243000
Chr6A_HB47	6A	508846141	519210061	10363920
Chr6A_HB48	6A	522743757	524836376	2092619
Chr6A_HB49	6A	525029917	525593773	563856
Chr6A_HB50	6A	531103684	535382072	4278388
Chr6A_HB51	6A	535831541	540143428	4311887
Chr6A_HB52	6A	543396325	546961492	3565167
Chr6A_HB53	6A	547745837	549302260	1556423
Chr6A_HB54	6A	549739387	558037073	8297686
Chr6A_HB55	6A	558040487	559493479	1452992
Chr6A_HB56	6A	560626965	560816619	189654
Chr6A_HB57	6A	563126991	566307038	3180047
Chr6A_HB58	6A	566632377	570488216	3855839
Chr6A_HB59	6A	574225981	574253614	27633
Chr6A_HB60	6A	575549533	577053587	1504054
Chr6A_HB61	6A	579810529	581457058	1646529
Chr6A_HB62	6A	581975162	583271131	1295969
Chr6A_HB63	6A	584947190	584954409	7219
Chr6A_HB64	6A	586803491	592476713	5673222
Chr6A_HB65	6A	592524253	593562013	1037760
Chr6A_HB66	6A	594117725	594854466	736741
Chr6A_HB67	6A	595059359	595378755	319396
Chr6A_HB68	6A	595578856	595659052	80196
Chr6A_HB69	6A	596176929	596503893	326964
Chr6A_HB70	6A	597692111	597947357	255246
Chr6A_HB71	6A	598024496	598626579	602083
Chr6A_HB72	6A	598634990	599680412	1045422
Chr6A_HB73	6A	599717145	599760380	43235
Chr6A_HB74	6A	600471837	601231281	759444
Chr6A_HB75	6A	601233092	603296976	2063884
Chr6A_HB76	6A	603368102	604537957	1169855
Chr6A_HB77	6A	604539151	606337268	1798117
Chr6A_HB78	6A	606364884	606616810	251926
Chr6A_HB79	6A	606760487	607065539	305052
Chr6A_HB80	6A	607427728	608260165	832437
Chr6A_HB81	6A	608275852	608321532	45680
Chr6A_HB82	6A	608662012	609109662	447650
Chr6A_HB83	6A	609149744	609383020	233276
Chr6A_HB84	6A	609479338	609479404	66
Chr6A_HB85	6A	609480154	609480220	66
Chr6A_HB86	6A	609718316	609726833	8517
Chr6A_HB87	6A	609727058	610402426	675368
Chr6A_HB88	6A	610665931	610795493	129562
Chr6A_HB89	6A	611075429	611077777	2348
Chr6A_HB90	6A	611334867	611408209	73342
Chr6A_HB91	6A	611715102	611814072	98970
Chr6A_HB92	6A	611927975	613260625	1332650
Chr6A_HB93	6A	613308063	614446534	1138471
Chr6A_HB94	6A	614505042	614606778	101736
Chr6A_HB95	6A	614663564	615460137	796573
Chr6A_HB96	6A	615717839	615815024	97185
Chr6A_HB97	6A	616096729	616118515	21786
Chr6A_HB98	6A	616338270	616841156	502886
Chr6A_HB99	6A	616842044	616842488	444
Chr6A_HB100	6A	616980819	618044673	1063854
Chr6HB_HB1	6B	172798	252495	79697
Chr6HB_HB2	6B	252561	610583	358022
Chr6HB_HB3	6B	643613	3196675	2553062
Chr6HB_HB4	6B	3907505	4519241	611736
Chr6HB_HB5	6B	4608582	5581344	972762
Chr6HB_HB6	6B	5581389	7281192	1699803
Chr6HB_HB7	6B	9187995	9296128	108133
Chr6HB_HB8	6B	9500622	13960736	4460114
Chr6HB_HB9	6B	15750514	18431866	2681352
Chr6HB_HB10	6B	18730531	20695908	1965377
Chr6HB_HB11	6B	20821124	21092440	271316
Chr6HB_HB12	6B	21144090	21181488	37398
Chr6HB_HB13	6B	21373121	23528166	2155045
Chr6HB_HB14	6B	23659365	24729247	1069882
Chr6HB_HB15	6B	24858910	25557173	698263
Chr6HB_HB16	6B	25599295	26291676	692381
Chr6HB_HB17	6B	26489267	26512601	23334
Chr6HB_HB18	6B	26841451	26861594	20143
Chr6HB_HB19	6B	26975210	27294221	319011
Chr6HB_HB20	6B	27605559	27878093	272534
Chr6HB_HB21	6B	27954856	27955169	313
Chr6HB_HB22	6B	28685444	28966490	281046
Chr6HB_HB23	6B	29311972	29405941	93969
Chr6HB_HB24	6B	29427814	30150172	722358
Chr6HB_HB25	6B	30637138	30800869	163731
Chr6HB_HB26	6B	30888979	31875970	986991
Chr6HB_HB27	6B	32083943	32616023	532080
Chr6HB_HB28	6B	33331836	34204628	872792
Chr6HB_HB29	6B	34819960	35516182	696222
Chr6HB_HB30	6B	36213385	38978397	2765012
Chr6HB_HB31	6B	39302769	40061097	758328
Chr6HB_HB32	6B	40204555	42004574	1800019
Chr6HB_HB33	6B	42679025	42715882	36857
Chr6HB_HB34	6B	42722128	47463409	4741281
Chr6HB_HB35	6B	47753862	49761423	2007561
Chr6HB_HB36	6B	52385989	54212294	1826305
Chr6HB_HB37	6B	54891425	55350153	458728
Chr6HB_HB38	6B	56140054	75268785	19128731
Chr6HB_HB39	6B	75670819	80781189	5110370
Chr6HB_HB40	6B	81972982	81973029	47
Chr6HB_HB41	6B	81973226	86672464	4699238
Chr6HB_HB42	6B	89167042	89695899	528857
Chr6HB_HB43	6B	91201161	92662754	1461593
Chr6HB_HB44	6B	93428436	95585460	2157024
Chr6HB_HB45	6B	97549773	100926071	3376298
Chr6HB_HB46	6B	101554518	109943549	8389031
Chr6HB_HB47	6B	113768715	123207862	9439147
Chr6HB_HB48	6B	124647430	126150317	1502887
Chr6HB_HB49	6B	127471412	129478547	2007135
Chr6HB_HB50	6B	136510021	141656076	5146055
Chr6HB_HB51	6B	149157181	151513572	2356391
Chr6HB_HB52	6B	151681483	159380420	7698937
Chr6HB_HB53	6B	159989695	160716840	727145
Chr6HB_HB54	6B	163949972	166116976	2167004
Chr6HB_HB55	6B	168773571	173656185	4882614
Chr6HB_HB56	6B	176037554	177543858	1506304
Chr6HB_HB57	6B	178019384	184806232	6786848
Chr6HB_HB58	6B	184806682	200325527	15518845
Chr6HB_HB59	6B	200818275	203292178	2473903
Chr6HB_HB60	6B	203294284	209247814	5953530
Chr6HB_HB61	6B	229522361	234106582	4584221
Chr6HB_HB62	6B	234842786	247002495	12159709
Chr6HB_HB63	6B	247036100	247047727	11627
Chr6HB_HB64	6B	256339677	262398449	6058772
Chr6HB_HB65	6B	269818400	290198455	20380055
Chr6HB_HB66	6B	306968319	317389989	10421670
Chr6HB_HB67	6B	390063488	393596414	3532926
Chr6HB_HB68	6B	399215364	423200276	23984912
Chr6HB_HB69	6B	437464994	437473614	8620
Chr6HB_HB70	6B	439353563	450491396	11137833
Chr6HB_HB71	6B	450802715	452614462	1811747
Chr6HB_HB72	6B	457213116	467151959	9938843
Chr6HB_HB73	6B	470987044	471100358	113314
Chr6HB_HB74	6B	482467154	487027656	4560502
Chr6HB_HB75	6B	487131246	507592084	20460838
Chr6HB_HB76	6B	510721481	511732445	1010964
Chr6HB_HB77	6B	512211124	519402664	7191540
Chr6HB_HB78	6B	520868405	529962428	9094023
Chr6HB_HB79	6B	530569889	531519748	949859
Chr6HB_HB80	6B	531764786	539530250	7765464
Chr6HB_HB81	6B	539530301	551754423	12224122
Chr6HB_HB82	6B	554803325	559509728	4706403
Chr6HB_HB83	6B	560606844	560964925	358081
Chr6HB_HB84	6B	562484717	563127299	642582
Chr6HB_HB85	6B	563976180	568576046	4599866
Chr6HB_HB86	6B	568868976	573800288	4931312
Chr6HB_HB87	6B	574665569	575619654	954085
Chr6HB_HB88	6B	576041374	578401716	2360342
Chr6HB_HB89	6B	581549993	583333138	1783145
Chr6HB_HB90	6B	590911770	597557368	6645598
Chr6HB_HB91	6B	599878884	613594610	13715726
Chr6HB_HB92	6B	614310764	624401296	10090532
Chr6HB_HB93	6B	625778274	630040713	4262439
Chr6HB_HB94	6B	631137378	633547899	2410521
Chr6HB_HB95	6B	633858248	637198501	3340253
Chr6HB_HB96	6B	640582828	641960431	1377603
Chr6HB_HB97	6B	643544594	643872091	327497
Chr6HB_HB98	6B	646148588	647587935	1439347
Chr6HB_HB99	6B	647690043	648112056	422013
Chr6HB_HB100	6B	650651869	653215087	2563218
Chr6HB_HB101	6B	655293076	655891959	598883
Chr6HB_HB102	6B	658723413	659234260	510847
Chr6HB_HB103	6B	660439115	661577990	1138875
Chr6HB_HB104	6B	663749830	664457052	707222
Chr6HB_HB105	6B	664457559	665127137	669578
Chr6HB_HB106	6B	668974290	674557656	5583366
Chr6HB_HB107	6B	675216470	675619547	403077
Chr6HB_HB108	6B	676162423	676680216	517793
Chr6HB_HB109	6B	677337132	678352947	1015815
Chr6HB_HB110	6B	679243174	680897387	1654213
Chr6HB_HB111	6B	681903422	686184857	4281435
Chr6HB_HB112	6B	686864938	687020736	155798
Chr6HB_HB113	6B	687552945	688081787	528842
Chr6HB_HB114	6B	691129072	691342128	213056
Chr6HB_HB115	6B	692036956	692040101	3145
Chr6HB_HB116	6B	692719988	693020272	300284
Chr6HB_HB117	6B	693325798	694771230	1445432
Chr6HB_HB118	6B	695072738	695489260	416522
Chr6HB_HB119	6B	696018627	697615325	1596698
Chr6HB_HB120	6B	698019690	698826111	806421
Chr6HB_HB121	6B	699019905	699019960	55
Chr6HB_HB122	6B	700105875	702585998	2480123
Chr6HB_HB123	6B	703525106	705473960	1948854
Chr6HB_HB124	6B	705490559	705756991	266432
Chr6HB_HB125	6B	706979872	707206723	226851
Chr6HB_HB126	6B	707703276	708010011	306735
Chr6HB_HB127	6B	708345557	708404521	58964
Chr6HB_HB128	6B	708667270	710079175	1411905
Chr6HB_HB129	6B	710201802	715335655	5133853
Chr6HB_HB130	6B	715394366	715395376	1010
Chr6HB_HB131	6B	715809716	716212122	402406
Chr6HB_HB132	6B	716599691	718315196	1715505
Chr6HB_HB133	6B	719007501	719382923	375422
Chr6HB_HB134	6B	719882811	720672938	790127
Chr6D_HB1	6D	142447	333604	191157
Chr6D_HB2	6D	569298	1688282	1118984
Chr6D_HB3	6D	1968247	2038430	70183
Chr6D_HB4	6D	2232729	2278785	46056
Chr6D_HB5	6D	2439701	2444550	4849
Chr6D_HB6	6D	2643882	2644065	183
Chr6D_HB7	6D	2953198	3588449	635251
Chr6D_HB8	6D	3591842	5566028	1974186
Chr6D_HB9	6D	5814972	5948411	133439
Chr6D_HB10	6D	6274341	6570375	296034
Chr6D_HB11	6D	6572573	14231938	7659365
Chr6D_HB12	6D	14241955	14422431	180476
Chr6D_HB13	6D	14484356	14940124	455768
Chr6D_HB14	6D	14940663	16053591	1112928
Chr6D_HB15	6D	16198698	16238257	39559
Chr6D_HB16	6D	16376378	18528639	2152261
Chr6D_HB17	6D	23403603	23693461	289858
Chr6D_HB18	6D	24469840	25826445	1356605
Chr6D_HB19	6D	28248960	37228738	8979778
Chr6D_HB20	6D	38571789	49825091	11253302
Chr6D_HB21	6D	53997643	62320278	8322635
Chr6D_HB22	6D	65912169	72132740	6220571
Chr6D_HB23	6D	82209423	82501327	291904
Chr6D_HB24	6D	84231717	88502775	4271058
Chr6D_HB25	6D	88677621	90193965	1516344
Chr6D_HB26	6D	93522804	103207475	9684671
Chr6D_HB27	6D	106049187	143082755	37033568
Chr6D_HB28	6D	159517660	163135180	3617520
Chr6D_HB29	6D	193217177	193556191	339014
Chr6D_HB30	6D	267729197	287343107	19613910
Chr6D_HB31	6D	289219262	291491477	2272215
Chr6D_HB32	6D	300890744	318800737	17909993
Chr6D_HB33	6D	350251256	352345561	2094305
Chr6D_HB34	6D	357593819	370367976	12774157
Chr6D_HB35	6D	376894633	377826041	931408
Chr6D_HB36	6D	380566360	392881528	12315168
Chr6D_HB37	6D	399220352	409519670	10299318
Chr6D_HB38	6D	419837264	420743262	905998
Chr6D_HB39	6D	424175576	428228591	4053015
Chr6D_HB40	6D	429148349	431148582	2000233
Chr6D_HB41	6D	432908352	435810142	2901790
Chr6D_HB42	6D	436223929	445033032	8809103
Chr6D_HB43	6D	445051039	445955941	904902
Chr6D_HB44	6D	446435042	446514431	79389
Chr6D_HB45	6D	449234002	449359580	125578
Chr6D_HB46	6D	451772316	452840400	1068084
Chr6D_HB47	6D	452849193	453174622	325429
Chr6D_HB48	6D	454250558	454265677	15119
Chr6D_HB49	6D	454273303	454685938	412635
Chr6D_HB50	6D	454800890	456337945	1537055
Chr6D_HB51	6D	456498343	456561667	63324
Chr6D_HB52	6D	456763846	457584940	821094
Chr6D_HB53	6D	457635925	457692989	57064
Chr6D_HB54	6D	458971850	460481437	1509587
Chr6D_HB55	6D	460856196	461354816	498620
Chr6D_HB56	6D	461526673	461695587	168914
Chr6D_HB57	6D	461923466	462479338	555872
Chr6D_HB58	6D	462484392	462522105	37713
Chr6D_HB59	6D	462635482	462636212	730
Chr6D_HB60	6D	462690299	462690365	66
Chr6D_HB61	6D	462838981	463073310	234329
Chr6D_HB62	6D	463549451	463810970	261519
Chr6D_HB63	6D	464140266	464165449	25183
Chr6D_HB64	6D	464344337	464496168	151831
Chr6D_HB65	6D	466953416	467011945	58529
Chr6D_HB66	6D	467313559	467815691	502132
Chr6D_HB67	6D	469537832	469567333	29501
Chr6D_HB68	6D	469567378	469583802	16424
Chr6D_HB69	6D	470030093	470385060	354967
Chr6D_HB70	6D	470466563	471568711	1102148
Chr6D_HB71	6D	471614870	471813125	198255
Chr6D_HB72	6D	471828189	472526443	698254
Chr6D_HB73	6D	472926740	473287213	360473
Chr6D_HB74	6D	473514978	473515887	909
Chr7A_HB1	7A	542068	657472	115404
Chr7A_HB2	7A	1012220	1913849	901629
Chr7A_HB3	7A	2096408	2503859	407451
Chr7A_HB4	7A	2950980	3453826	502846
Chr7A_HB5	7A	3569672	3683615	113943
Chr7A_HB6	7A	3842083	4150417	308334
Chr7A_HB7	7A	4150472	4829625	679153
Chr7A_HB8	7A	4966351	6521868	1555517
Chr7A_HB9	7A	7877872	8783646	905774
Chr7A_HB10	7A	8824656	9198627	373971
Chr7A_HB11	7A	9636413	12071206	2434793
Chr7A_HB12	7A	12237293	13061261	823968
Chr7A_HB13	7A	13189977	13394167	204190
Chr7A_HB14	7A	13622816	13884507	261691
Chr7A_HB15	7A	14041954	14187682	145728
Chr7A_HB16	7A	14301407	15567674	1266267
Chr7A_HB17	7A	15647955	16027564	379609
Chr7A_HB18	7A	16264666	16940756	676090
Chr7A_HB19	7A	17351156	18000625	649469
Chr7A_HB20	7A	19385037	20006874	621837
Chr7A_HB21	7A	20398468	22860418	2461950
Chr7A_HB22	7A	23348664	25000436	1651772
Chr7A_HB23	7A	25214855	26402589	1187734
Chr7A_HB24	7A	27440996	27569939	128943
Chr7A_HB25	7A	28312986	28348052	35066
Chr7A_HB26	7A	28715787	29836687	1120900
Chr7A_HB27	7A	29888194	30182197	294003
Chr7A_HB28	7A	30220172	31394796	1174624
Chr7A_HB29	7A	32140918	33626545	1485627
Chr7A_HB30	7A	34235334	34482246	246912
Chr7A_HB31	7A	34489135	34881885	392750
Chr7A_HB32	7A	34881951	35730828	848877
[truncated: 482 more rows]
