# Supplementary material for: Haplotype-based association mapping of genomic regions associated with Zymoseptoria tritici resistance using 217 diverse wheat genotypes
Source: BMC Plant Biol. 2024 Jul 18;24:682. doi: 10.1186/s12870-024-05400-1 (PMC11256644; doi:10.1186/s12870-024-05400-1)
Supplement: Supplementary file 4 — Supplementary Material 4. [file 12870_2024_5400_MOESM4_ESM.xlsx]

## Sheet: Arkusz1
Haplotype-based association mapping of genomic regions associated with Zymoseptoria tritici resistance using 217 diverse wheat genotypes Magdalena Radecka-Janusik, Urszula Piechota, Dominika Piaskowska, Piotr Słowacki, Sławomir Bartosiak and Paweł Czembor
Table S4. Haplotypes with DArTsnp markers statistically associated with responce to septoria tritici blotch based on GWAS on 217 wheats panel.
no.	Haploblock	Haplotype	Haplotype's SNPs	DArTseq marker	marker location [bp]*	Sequence of DArTseq marker
1	Chr1A_HB86	_HT9	TH	1229311|F|0--68:T>C	Chr1A:577314364	TGCAGCGCCTCCAGCTCCCCGCGCTGCCGCGCGTTGACGAGCCCCGTGAAGTATGCCGAGTCGGCGTGT
				3024089|F|0--20:A>G	Chr1A:577370857	TGCAGCTGCCATGATCGGCCAAACCATCCTCGTCTCCCTCCTCCG
2	Chr1B_HB123	_HT1	CA	1132278|F|0--20:C>T	Chr1B:668628620	TGCAGCGGCTCCAGCAAGATCCAATCATGGTCGTAGCATCCCCATATACTGGTTCCAGTACATCCAATC
				1002290|F|0--11:A>C	Chr1B:669101252	TGCAGGGGCTCATCAACCCCGCGGAGCTCGCGAGGCCACCAAGCTGCCCG
3	Chr1D_HB68	_HT4	GH	1248414|F|0--26:G>A	Chr1D:464629693	TGCAGGAACAAGCAACGCGCACCCAGGTCACCAACCAGATCCACTCCCCGGCCCGACGACCG
				1398976|F|0--52:G>C	Chr1D:464864436	TGCAGCATCGATGACCTCTCCGGCACCAACTCCTGCTTCCAATCGCGCAACCGGAACCTCAATCTTCAT
4	Chr2A_HB11	_HT23	THHHAT	4397549|F|0--13:T>G	Chr2A:15753608	TGCAGCGCGGCGCTGACGGTGATGTTGAACTCCG
				1283799|F|0--10:A>G	Chr2A:15755492	TGCAGAGCATAATGATAGTGCGCCCCTGCAACGGGCTCGCCACAACGGTGCAGGTGAGCTACCGCGGCT
				3024365|F|0--21:T>G	Chr2A:15835837	TGCAGCCCGATCCCGTTGATTTGTTCGAAGGTATAGATTATCCG
				7917211|F|0--14:C>G	Chr2A:15960588	TGCAGGAAGTCGCCCACGTTCACCACCAGCGCCCCG
				3951942|F|0--8:A>G	Chr2A:15960621	TGCAGCTCATGTCCAACGACAGGTTCAGGAGCGTCGAGCACCGCGTGGTGTCCAACGGCGTGGGGCCAC
				4909922|F|0--15:T>G	Chr2A:16016953	TGCAGCTGGCCAGCCTCCGCCGCCTCGCACCTGGCAATGTCGGTGCCGTTCTCCTCCAGCAGCTCCTCT
5	Chr2B_HB25	_HT3	ACTC	1086743|F|0--48:A>T	Chr2B:43237442	TGCAGCAACCTACCTGCTCCCACTTAAGATACAACATGAAGTTAACTCAACCACTGTACATAAGTGAGA
				980504|F|0--44:T>C	Chr2B:44272103	TGCAGCTGGCTTATCCAGGCAATTCGTCGGTGCTAATGGCCGTGTCTCTAGGCTCTAGGGACAGCTAGG
				3025782|F|0--8:T>C	Chr2B:44305649	TGCAGCAGTTTGGAGAGTTAAACAAGATTGCGAGGCCG
				982432|F|0--52:C>T	Chr2B:45349362	TGCAGCACAGCACCAGAGACAGAGGATTTCAGCACATCGTATAAACAACACACACCCCAAACCCGAGAT
6	Chr2B_HB41	_HT1	AGGA	3941491|F|0--16:A>G	Chr2B:100325164	TGCAGGGTTTGGTGAGAAAGAGGTGGACGGGTCGTTAGATTAGCCG
				1039896|F|0--23:C>G	Chr2B:100848221	TGCAGGCACAAACCATTCGCAGCCACAAAAAGATGAGTTCACTGTTCACGGATCATGCCAAATATTCTG
				3064870|F|0--15:G>A	Chr2B:102028478	TGCAGGAGGGGTGCCGTTTCGGGGAGCAGCGGCTCTTGGTCCG
				995025|F|0--50:A>C	Chr2B:103893978	TGCAGCTGATGTCGGCCAGCACGGCGAACACCTCGGAGATGAGCCTCATGAGGTCGGCGCCCGTCAGCT
7	Chr2D_HB31	_HT3	ACTTC	1065557|F|0--13:A>G	Chr2D:27085457	TGCAGAGAACGTTAAAATACAAAACGAGAGGACAGACTATACTAATAGGCCG
				1109799|F|0--42:C>T	Chr2D:27536514	TGCAGCCTCAGGAGCACATCCAACAGGTCCTCTTCATCTGTGCGGGTGACGCCATCGCCG
				1088416|F|0--11:T>G	Chr2D:27637236	TGCAGGGTAAATCAGGCATGGAGAACATAATGTCTTACGGCCGTGAGTGTCCG
				4911206|F|0--18:C>T	Chr2D:28915147	TGCAGAAGAAGTCGACGACGAGGACGGCCGGGGAGGCGCCTGCGAGGAAGCCGCAGAGGTGCGGGATGG
				977103|F|0--20:C>G	Chr2D:29281784	TGCAGGTCAAACAAGAGTGTCTCCAACAGGTGCCTAGAAAAACTAGGTCCAGTTGTCTGGATGCCCGAG
8	Chr3A_HB68	_HT1	AC	5324035|F|0--6:A>G	Chr3A:556548390	TGCAGCATCATCTGGGTAGCGCACAACCACAACCG
				1201503|F|0--16:T>C	Chr3A:565574116	TGCAGGCGGGACCACGTGCGTGGGAGTGGACGGAGATGTTCAGGCGCGTCGGTGGTGGCGTCCTTCGGC
9	Chr3A_HB93	_HT4	CGTTAAHA	5370467|F|0--56:T>C	Chr3A:697456447	TGCAGCAACACGAAGAAAATCACCATCTTGTGGCATCGAAGTCTGATTTTGATCAGTAAAACGTGTGCA
				1092164|F|0--14:G>T	Chr3A:697506420	TGCAGTCTTTCAATGTTTGGGGGTCTTTTCCTTTCGGTATCAGGACAATGACTGTGTCATTTATTCCAT
				1048839|F|0--49:T>C	Chr3A:697787674	TGCAGGTCTGGTCAATGCGTCTTCTCCTCTGTGTTGGTACTGTTGTTGATAGTACAATCGTACGTACTG
				5577184|F|0--50:G>T	Chr3A:698148566	TGCAGTGCTGCTCTCGGTGTCGCATGAAGGAGCGGTGGTTGTGGGCTTGTGGCGCTTGCGGCTTCTGAC
				1695378|F|0--68:A>G	Chr3A:698184980	TGCAGATCGAGAGGCATTGGAGCGCGCAGCAATGGCGGGTGAACTTCCGACGCCCTTGGACATGGAGAA
				977927|F|0--30:A>T	Chr3A:699106175	TGCAGAGGCAACACCTGTTACCTAAAGGGAATTTTTCTTTTATTTACAGCTGACTACGGTGAAAGACAC
				3957302|F|0--29:A>G	Chr3A:700213513	TGCAGTGTCACTTCTTTTCTTGGCTGGCCATCAAGAATCGTTGTTGGACATCCGATAGGCTTGCTCGAC
				1106160|F|0--46:A>C	Chr3A:700757762	TGCAGCGCTGTCAACCCCTACGAGCGACCGAGTCCGAAGCACCGCCACACACCCCG
10	Chr3A_HB98	_HT2	GG	1133933|F|0--9:A>G	Chr3A:710602814	TGCAGGTCCATCAGGGACACTCTCTTTGTGATTCAAGTTGCCTTTCAGACGACCACCGAGGACCCAAGG
				1016309|F|0--27:G>A	Chr3A:710771071	TGCAGCACGTTGTTGGGGTCCTTCCACGCCAGCCTTTGCGAGTAGAGGATGTCACCTTCGGTGTTGCCG
11	Chr3A_HB100	_HT2	GG	4538659|F|0--5:A>G	Chr3A:713210829	TGCAGACCGTGGCGCCGCGCGTCGAGCGCCACCG
				1112413|F|0--68:G>C	Chr3A:714298386	TGCAGCAAAAGCGTTATCTTGAGCCGAGTGCTCTTCACTCTGTTTTTCGTTGCAATATTCAGTCTCCAG
12	Chr3B_HB123	_HT3	AGH	11313240|F|0--61:T>A	Chr3B:736134234	TGCAGCGGCGACTCACTCAAGGCCAGAGGCAGCGGCTCGTAAACAGCGCTGCGGTATCCGCTAACGCGA
				1035788|F|0--50:G>T	Chr3B:736651438	TGCAGATCGGGGCGGAGGAAAGGTTAGAGATGCATCATACTAGCAGTGAGGTGGGCGTGAGGGAAGAGA
				7353189|F|0--27:C>G	Chr3B:737117265	TGCAGGGCTGGCGTGCAGTGGCGGCTCCGTTGCTCGCCAGATCTGGCGGCCG
13	Chr3D_HB11	_HT4	GGCCH	1204581|F|0--37:G>C	Chr3D:5760912	TGCAGAGCGTCATCCAGATGATCTCCGTGATGTTCGTGGGGCACCTGGGCGAGCTCGCGCTGGCCAGCG
				1255876|F|0--54:G>A	Chr3D:5792978	TGCAGCCGTGCCATTTACGATGGCCAACCCTTCCTTGGGGTTCAGCTTGAAGAAGCCACCATCTATCCC
				1138658|F|0--10:C>A	Chr3D:5852703	TGCAGCTTCACCGCCCCGCCGCGGGTGCTCCTCGTCCATCTCTTCGTCCG
				3956501|F|0--16:C>T	Chr3D:6141097	TGCAGAAGGCTGGTGCCGAAAGGGTCTCGGCGGAGGAGAACTGCTCCG
				1105985|F|0--37:T>C	Chr3D:6141995	TGCAGTGCGCAAATGGCCACATCACATGCTTAAAGTGTTGCGCCGATCTGAAGCAACGTAGTTGCGGCT
14	Chr4A_HB10	_HT3	CHG	5323449|F|0--54:C>T	Chr4A:29387604	TGCAGCCTTGGCCGCAGGCTGGGGCCGCAGTGGAGAGCACCGCCGCGCCGCTTGCGCCCGGGCAAGGAG
				1094875|F|0--54:T>C	Chr4A:29387613	TGCAGCCTTGGCCGCAGGCTGGGGCCGCAGTGGAGAGCACCGCCGCGCCGCTTGTGCCCG
				1125252|F|0--29:G>A	Chr4A:29625559	TGCAGGGTCAGGTTGTGGAGAGCCCCCATGAGCGCCGCCTGATCCACTCCATCCG
15	Chr4A_HB74	_HT2	CGAATCHGT	1109730|F|0--26:C>G	Chr4A:708958917	TGCAGAGGCACCGATGCAGTCGTGGACCTAGAGCCACCTCTCCAACACCGCAAGTCGTATGTGCTCCCA
				1110507|F|0--61:G>A	Chr4A:709590291	TGCAGGTTATTCATGCATATATACATTGGCTTAGTATTTGGTCAATCCCGGAGACCATTTTGCGATGAT
				1127786|F|0--47:G>A	Chr4A:709923880	TGCAGCCGAAGAAGTTGCAGCCCAAACAAACACACCCTAAGCCAACTGGAAGTCAAACCAATCTACGCG
				1230201|F|0--5:A>G	Chr4A:709931525	TGCAGAAGCGAGTGTATGAGCAAGTGCAATGGGCCGTAGCGCCTCTGCTGGCTGGCCG
				1221304|F|0--45:C>T	Chr4A:709937401	TGCAGGTTGAGCTCCCGAACGATTGAGCACAGGCCCCGCACGATACCGACGGTGCCG
				1221304|F|0--48:A>C	Chr4A:709937401	TGCAGGTTGAGCTCCCGAACGATTGAGCACAGGCCCCGCACGATACCGACAGTGCCG
				2259650|F|0--29:T>C	Chr4A:709937455	TGCAGATCGTTGTGCATGGCCTCCGCCAATGGGAAATGCCCTTGCCTACTGGTTCAACCTCGCCTCTGC
				1144589|F|0--25:T>G	Chr4A:709997058	TGCAGGCAGAACACACGCCACTGAATGTTCTGGCTGATCGTATGGTGACTATTGCGACCG
				988493|F|0--13:C>T	Chr4A:710176236	TGCAGCGCGTGGGCATCGGCCACGTGTTGAACGTGGGGGCCCTGGTCGCCGCCGCAGTGGTGGAGCGCC
16	Chr4B_HB68	_HT1	CGA	1021749|F|0--19:C>T	Chr4B:652962151	TGCAGCGACGATGAGAGGACAGTGATGGCGGCGTTGCCGACAAAAACGCCG
				1128751|F|0--57:A>G	Chr4B:652980092	TGCAGCTTCAACTTTATGCTCAGGAACAAGTCCGACAGTCAACAACAAAGGCAAGTCATGACCCTTGCA
				1126576|F|0--38:A>G	Chr4B:653446105	TGCAGCACATCTAAACTATTTGACACAACAGCCAGATTAGGTACGGAAGATGAGAAAGAGGGCCTGGAC
17	Chr5A_HB4	_HT2	AT	1017329|F|0--63:C>A	Chr5A:6894902	TGCAGCTTTTATTCCGTCGTGCCGTGCTTAATTTTCTCGGTCGCTCTTGGACAACGATTATTGCTCGGC
				1071495|F|0--33:T>C	Chr5A:7493176	TGCAGTGCATGTTCTCCCCGTCATCGTCATCAGTTCACGCATGCATGCATCTTTCCTCCG
18	Chr5A_HB29	_HT6	TG	3025355|F|0--10:T>C	Chr5A:382294092	TGCAGTGGAATTTGTGCTGTGCTTTGACTCGGATCTCGCCG
				2262017|F|0--48:A>G	Chr5A:382769155	TGCAGCGCACGGTCGTCGACTATAGGAGAGAATTTCGCCACGCGGAAGAGGGGGCAGAGCGGGGCTCCC
19	Chr5B_HB47	_HT1	CC	3024177|F|0--6:C>G	Chr5B:422408166	TGCAGTCCTAGCCGTGAAACATCATCAGTACTGTGGGACGGTTGCCG
				1263453|F|0--31:C>T	Chr5B:422654695	TGCAGCCATGCGGGGATGCTGACCACCTCCTCGGGTGGCGTCGGGGAGGGGAAGGAGGGAGTGACAGGG
20	Chr5B_HB69	_HT3	ACACGAAHGCGACC	3025783|F|0--23:A>G	Chr5B:502016122	TGCAGCAGCGAAATTCAAAACCCAGACGAAACATGCCCG
				4989792|F|0--15:C>A	Chr5B:502377352	TGCAGGACGAGATAACCCGAGCCACCGAAGGCAAACCGACCATCGAGGAAGACGACCTGAGCAGGATGG
				3029331|F|0--29:A>C	Chr5B:503323823	TGCAGGTGCACATTGTGTACATGGGGGAGAGGCACCCG
				1125152|F|0--60:C>T	Chr5B:503324874	TGCAGAGGTACAATCCCCAGTAGCCCAGCACACCTTGTAAACAGCCAACCTAGCCCTCGGCGCCCCTCC
				1215415|F|0--21:A>G	Chr5B:503890545	TGCAGCTCTTCCCCGATAGCAACGGTGGCTGCTGCGGCGGAGGGATGCAGTACGCCGTCACCG
				1001004|F|0--35:A>G	Chr5B:504309024	TGCAGTGCAGCCCGAGCCCGAGCCCGAGCCCGAGGAGGACCACACAAGGTTACGTACTCCGCACAGCAA
				1209179|F|0--30:G>A	Chr5B:506087964	TGCAGCAACATCCTTCTTCAGTCTGGTGGAGCACTCGTGCATCTTATGCTCAGGTTGCTACGCAAATGG
				1127352|F|0--30:C>T	Chr5B:506759770	TGCAGCACCTTGAACGTGCCGTTCTCCCGCCGAAACCGCAGCCCGCCGTCGCCCTTCCCCGCCGCCTCC
				4991320|F|0--40:G>A	Chr5B:506794189	TGCAGCTGCGGGAAGATGGCGTATAAAAGTACCGCTGGGAGGGCGAAGGAAGCACGCAAGGAAACGAGG
				1205897|F|0--11:T>C	Chr5B:508031174	TGCAGCCGTCTTCCACGAGAATGCAGCCTCGCTCGTCATGTACACATAGTTTTTACAGCTGAGATATGG
				1245342|F|0--25:G>C	Chr5B:508037375	TGCAGAGAGACAGCTGCGGAAGCGGGCGCGGACGATGAGATGAGGAGGGCAAAGGTGCGGAGCGTCACT
				1085712|F|0--19:A>G	Chr5B:508258152	TGCAGCGGGAGGAACGACGACTGGTTGGTTCGCCCATGAGGCGTGCCCGAGACCG
				3955724|F|0--34:C>G	Chr5B:509103954	TGCAGACGGCGGAGCAGAGCACGTTGTCGAGGGGCCCG
				5324583|F|0--35:C>G	Chr5B:513647963	TGCAGCCGCTCTTCGGCGGCTCTTGCATCGATGAGCTCGCGGGTGCGGGTAAGGGGCAAGTCGTAGAGG
21	Chr5B_HB71	_HT18	HGCCTCTT	4405411|F|0--5:G>C	Chr5B:519034445	TGCAGGGGAGTACAGTGGGATTTGTTCTCCATGCCG
				1209333|F|0--13:T>G	Chr5B:519254282	TGCAGTTCCATGATTAGGTGCAGCGAGATAAAATTATGTAGTACTCCGAGAGCTAATACGCCG
				1278118|F|0--5:C>A	Chr5B:519661386	TGCAGCAGCACGACCTCCTGGTGCTCCGCCTCCAGGTCAGGATGCAGCTTGAGCAGCTCCG
				996776|F|0--40:G>C	Chr5B:523214111	TGCAGCAGAGCAGGGACTGCGCCAACCAGATACTCAAGGCGGCCATGGCGATCAACAGCGACGTGCTTG
				986563|F|0--42:A>T	Chr5B:525453406	TGCAGTGTCTCGTTGTTGAGAACAAGTAGATAGGCTTTACTCATGTGTTTCCAATAAACGAATCCATTC
				3941645|F|0--37:T>C	Chr5B:526518472	TGCAGCTGCTGTCAGATGAGAAGAGAGAGAAGCGAGCTAGGGTCCG
				1097270|F|0--29:T>G	Chr5B:526603397	TGCAGCGAGGGGAGTTGGCGAGGAGGACCTCCGCGGCGAGGACGGCGGTGAGCGAGATGAGTGGTAGGA
				1089392|F|0--23:T>C	Chr5B:526607377	TGCAGGGACAACACACTTGCTTTTCTGGGGAGTTCTACTATGGTCATTGGCGGACTAGATGACCCGAGA
22	Chr5B_HB118	_HT2	HAATCG	3534336|F|0--20:G>T	Chr5B:641314832	TGCAGCTTGTTCTGTCCCACGCCGTCTTTGGTCGACATAATCATAAACAAGTACAAGCTGCGGAGCAAC
				1026653|F|0--6:A>C	Chr5B:641429243	TGCAGCATCGCTACTACTTGCCTCCTCGCCGACCGCGCTCGCCGACGACCG
				3064876|F|0--29:A>G	Chr5B:641926536	TGCAGGACCTTCTTGGGGACGCGGGCGGCAACGATTCCG
				1040460|F|0--7:T>G	Chr5B:642141848	TGCAGATTGTTGCACTGGTGAAACGTGAGGGCCGTCGGCGCCTTGGTGCACGGCAGAGCCTTGTTGACC
				1090746|F|0--47:C>G	Chr5B:642282393	TGCAGCAACGTGCACTTGGCCCGCCTGTCCATCACGGCGCCTGGCACCAGCCCCAACACCGACGGCATC
				3570020|F|0--36:G>C	Chr5B:642840347	TGCAGGGACAGCAGCACGATCCTTGACTTGGACAGCGCCCG
23	Chr5D_HB10	_HT1	AC	10592783|F|0--11:A>G	Chr5D:105062991	TGCAGAGCCCCACGCCGGCCTCGCTCTCTCGTGCGCCGACCCGCGGTCGGGTGCCCCTCGCCG
				1089493|F|0--37:C>T	Chr5D:108688443	TGCAGTTCGTGTCATCCCGCGGATCAGGATTGAGCCCCGCATCAACTACGGCCATCTGGTCGTGCGGTG
24	Chr5D_HB51	_HT5	TCC	1161664|F|0--20:T>A	Chr5D:491095719	TGCAGGCCTCCCAGACGTGGTCTCTGCTCAAGGTGCAGCAGCTGCTGGGCCG
				3027446|F|0--14:T>C	Chr5D:493835112	TGCAGGTACGCCGATGGCGTCGCCTTCGACCCCGAGCCG
				5372447|F|0--6:C>A	Chr5D:493912844	TGCAGGCGCGCGCGAACATGCTGCTGCCGAGGAACGCGATGCGCGGGACGCCGCGCTCCGCGGCGGCGT
25	Chr6B_HB31	_HT2	CG	1020982|F|0--20:T>C	Chr6B:39302769	TGCAGCTGAGTGCATCGTGGTCTGCTGCTGGACACCGAGCGGCGCATGGGAGCTCCACCAGGAAGCCGA
				2249897|F|0--24:G>A	Chr6B:40061097	TGCAGCTCAAGGACTCGAACCCAGGCACTCAAGCTAGAGGGTTCAAAAAGCAAACCACCG
26	Chr7A_HB107	_HT3	CCH	2288387|F|0--53:T>C	Chr7A:606257632	TGCAGCGCGACGTAGGCCGCGCGGAGGCGCGGGTTGGGGAACGCCCAGGACGGTGGCGGGTCGAGCGGG
				991731|F|0--47:C>T	Chr7A:606491078	TGCAGCCTGAGCACCTCCTGCTCCAGCTGCGACCTGAAGCCCTTCCTCCTGGCCTTGCTCCGCGGCAAC
				5323895|F|0--18:C>G	Chr7A:607536273	TGCAGGCCAAGGGTCTCTCGACCGTGGTCACCGATGGCGCCGACGACGAGCGTGACGACAGGCGCGCCC
27	Chr7B_HB36	_HT1	CA	1106084|F|0--43:C>G	Chr7B:203001232	TGCAGGAAGAACACGCGACGCAGCGTGAGATCCAGCGAGGAGACGAGACGAGACGAGACGGATCGTAGA
				2276081|F|0--42:A>G	Chr7B:212554489	TGCAGCAGTAAATCGACGAGGAGAGATTGGAAGAAATGAATCAAGAAGCAGGATGGCTGGGGAATTACT
*) based on ChineseSpring04 reference model obrained from Diversity Array Technology Pty. Ltd.
