# Supplementary material for: Haplotype-based association mapping of genomic regions associated with Zymoseptoria tritici resistance using 217 diverse wheat genotypes
Source: BMC Plant Biol. 2024 Jul 18;24:682. doi: 10.1186/s12870-024-05400-1 (PMC11256644; doi:10.1186/s12870-024-05400-1)
Supplement: Supplementary file 5 — Supplementary Material 5. [file 12870_2024_5400_MOESM5_ESM.xlsx]

## Sheet: Arkusz2
Haplotype-based association mapping of genomic regions associated with Zymoseptoria tritici resistance using 217 diverse wheat genotypes. Magdalena Radecka-Janusik, Urszula Piechota, Dominika Piaskowska, Piotr Słowacki, Sławomir Bartosiak and Paweł Czembor
Table S6. Detailed information about genes adnotayed on haploblocks associated with wheat (Triticum aestivum L.) resistance responce to Septoria tritici.
No.	Haploblock	Chromosomal location	Gene1	Domain1
1	Chr1A_HB86	Chr1A:577314364-577370857	-
2	Chr1B_HB123	Chr1B:668628620-669101252	TraesCS1B02G452000	Cas1_AcylTrans_dom
			TraesCS1B02G451700	Prot_kinase_dom
			TraesCS1B02G451700	Ser/Thr_kinase_AS
			TraesCS1B02G451700	Kinase-like_dom_sf
			TraesCS1B02G451700	Protein_kinase_ATP_BS
			TraesCS1B02G450900
			TraesCS1B02G451100	Chloro_AB-bd_pln
			TraesCS1B02G451100	Chloroa_b-bind
			TraesCS1B02G451600	Prot_kinase_dom
			TraesCS1B02G451600	Ser/Thr_kinase_AS
			TraesCS1B02G451600	Kinase-like_dom_sf
			TraesCS1B02G451600	Protein_kinase_ATP_BS
			TraesCS1B02G451600	Rx_N
			TraesCS1B02G451800	X8
			TraesCS1B02G451800	X8_dom_prot
			TraesCS1B02G450800
			TraesCS1B02G450600	Tam41
			TraesCS1B02G451400
			TraesCS1B02G451200
			TraesCS1B02G450500
			TraesCS1B02G451000	Cyt_c_assembly
			TraesCS1B02G451000	Cyt_c_biogenesis
			TraesCS1B02G451000	Cyt_c_biogenesis_plant
			TraesCS1B02G451500	SANT/Myb
			TraesCS1B02G451500	DnaJ_domain
			TraesCS1B02G451500	Homeobox-like_sf
			TraesCS1B02G451500	DnaJ_domain_CS
			TraesCS1B02G451500	J_dom_sf
			TraesCS1B02G451500	Zuotin/DnaJC2
			TraesCS1B02G450700
			TraesCS1B02G450400	Rad21/Rec8_C_eu
			TraesCS1B02G450400	Rad21_Rec8_N
			TraesCS1B02G450400	ScpA-like_C
			TraesCS1B02G450400	WH_DNA-bd_sf
			TraesCS1B02G450400	Rad21/Rec8-like
			TraesCS1B02G451900	Uncharacterised_BSP
3	Chr1D_HB68	Chr1D:464629693-464864436	TraesCS1D02G396800	Gfo/Idh/MocA-like_OxRdtase_N
			TraesCS1D02G396800	NAD(P)-bd_dom_sf
			TraesCS1D02G397000	CHCH
			TraesCS1D02G396400	Ribosomal_L21
			TraesCS1D02G396400	Ribosomal_L21_CS
			TraesCS1D02G396400	L21p-like
			TraesCS1D02G396400	L21-like_sf
			TraesCS1D02G397100	Ribosomal_L1_3-a/b-sand
			TraesCS1D02G397100	Ribosomal_L1-like
			TraesCS1D02G397100	Ribosomal_L1/biogenesis
			TraesCS1D02G396500	LRR_dom_sf
			TraesCS1D02G396900	Serpin_fam
			TraesCS1D02G396900	Serpin_CS
			TraesCS1D02G396900	Serpin_dom
			TraesCS1D02G396900	Serpin_sf
			TraesCS1D02G396900	Serpin_sf_1
			TraesCS1D02G396900	Serpin_sf_2
			TraesCS1D02G396600	Histone_H2B
			TraesCS1D02G396600	Histone_H2A/H2B/H3
			TraesCS1D02G396600	Histone-fold
4	Chr2A_HB11	Chr2A:15753608-16016953	TraesCS2A02G036900	Oxoglu/Fe-dep_dioxygenase
			TraesCS2A02G036900	DIOX_N
			TraesCS2A02G036900	IPNS-like_sf
			TraesCS2A02G036900	IPNS-like_FE2OG_OXY
			TraesCS2A02G037000
			TraesCS2A02G037100	Peptidase_S8/S53_dom
			TraesCS2A02G037100	PA_domain
			TraesCS2A02G037100	Peptidase_S8_subtilisin-rel
			TraesCS2A02G037100	Peptidase_S8_Ser-AS
			TraesCS2A02G037100	Peptidase_S8/S53_dom_sf
			TraesCS2A02G037100	Subtilisin-like_FN3
			TraesCS2A02G037100	SBT
			TraesCS2A02G037200
			TraesCS2A02G037300	LRR_dom_sf
			TraesCS2A02G037400	Dimeric_a/b-barrel
			TraesCS2A02G037400	Dabb
			TraesCS2A02G037400	HS1/DABB1-like
			TraesCS2A02G037500
			TraesCS2A02G037600	Serpin_fam
			TraesCS2A02G037600	Serpin_dom
			TraesCS2A02G037600	Serpin_sf
			TraesCS2A02G037600	Serpin_sf_1
			TraesCS2A02G037600	Serpin_sf_2
			TraesCS2A02G037700	Peroxidase_pln
			TraesCS2A02G037700	Haem_peroxidase
			TraesCS2A02G037700	Haem_peroxidase_sf
			TraesCS2A02G037700	Peroxidases_AS
			TraesCS2A02G037700	Secretory_peroxidase
			TraesCS2A02G037800	ARM-like
			TraesCS2A02G037800	TATA-bd_TIP120
			TraesCS2A02G037800	ARM-type_fold
			TraesCS2A02G037800	CAND1/CAND2
			TraesCS2A02G037900	Oxoglu/Fe-dep_dioxygenase
			TraesCS2A02G037900	DIOX_N
			TraesCS2A02G037900	IPNS-like_sf
			TraesCS2A02G037900	IPNS-like_FE2OG_OXY
			TraesCS2A02G038000	3-oxo-5_a-steroid_4-DH_C
			TraesCS2A02G038000	DUF1295
			TraesCS2A02G038100	Oxid_FAD_bind_N
			TraesCS2A02G038100	ALO_C
			TraesCS2A02G038100	GULO_Plant
			TraesCS2A02G038100	FAD-bd_PCMH
			TraesCS2A02G038100	FAD-bd_PCMH_sub1
			TraesCS2A02G038100	FAD-bd_PCMH_sub2
			TraesCS2A02G038100	Vanillyl_alc_oxidase_C-sub2
			TraesCS2A02G038100	FAD-bd_PCMH-like_sf
5	Chr2B_HB25	Chr2B:43237442-45349362	TraesCS2B02G077800	Oxoglu/Fe-dep_dioxygenase
			TraesCS2B02G077800	DIOX_N
			TraesCS2B02G077800	IPNS-like_sf
			TraesCS2B02G077800	IPNS-like_FE2OG_OXY
			TraesCS2B02G077900
			TraesCS2B02G078000	NB-ARC
			TraesCS2B02G078000	P-loop_NTPase
			TraesCS2B02G078000	RX-like_CC
			TraesCS2B02G078000	RPW8-like
			TraesCS2B02G078000	Rx_N
			TraesCS2B02G078100
			TraesCS2B02G078200	Ribosomal_S6e
			TraesCS2B02G078200	Ribosomal_S6_euk
			TraesCS2B02G078200	Ribosomal_S6e_CS
			TraesCS2B02G078300	Ribosomal_S6e
			TraesCS2B02G078300	Ribosomal_S6_euk
			TraesCS2B02G078300	Ribosomal_S6e_CS
			TraesCS2B02G078400	CRIB_dom
			TraesCS2B02G078400	RhoGAP_dom
			TraesCS2B02G078400	Rho_GTPase_activation_prot
			TraesCS2B02G078400	CRIB_dom_sf
			TraesCS2B02G078400	RopGAP1-5
			TraesCS2B02G078500	Peptidase_C65_otubain
			TraesCS2B02G078500	Papain-like_cys_pep_sf
			TraesCS2B02G078500	Peptidase_C65_otubain_sub2
			TraesCS2B02G078600	ADH_Zn_CS
			TraesCS2B02G078600	GroES-like_sf
			TraesCS2B02G078600	ADH-like_C
			TraesCS2B02G078600	ADH_N
			TraesCS2B02G078600	PKS_ER
			TraesCS2B02G078600	NAD(P)-bd_dom_sf
			TraesCS2B02G078600	CAD-like
			TraesCS2B02G078700	ADH_Zn_CS
			TraesCS2B02G078700	GroES-like_sf
			TraesCS2B02G078700	ADH-like_C
			TraesCS2B02G078700	ADH_N
			TraesCS2B02G078700	PKS_ER
			TraesCS2B02G078700	NAD(P)-bd_dom_sf
			TraesCS2B02G078700	CAD-like
			TraesCS2B02G078800	Expansin
			TraesCS2B02G078800	Expansin/allergen_DPBB_dom
			TraesCS2B02G078800	Expansin_CBD
			TraesCS2B02G078800	Expan_Lol_pI
			TraesCS2B02G078800	RlpA-like_DPBB
			TraesCS2B02G078800	Expansin_CBD_sf
			TraesCS2B02G078800	RlpA-like_sf
			TraesCS2B02G078900	RuBisCO_ssu_dom
			TraesCS2B02G078900	RuBisCO_ssu_N
			TraesCS2B02G078900	RuBisCO_ssu
			TraesCS2B02G078900	RuBisCO_ssu_sf
			TraesCS2B02G079100	RuBisCO_ssu_dom
			TraesCS2B02G079100	RuBisCO_ssu_N
			TraesCS2B02G079100	RuBisCO_ssu
			TraesCS2B02G079100	RuBisCO_ssu_sf
			TraesCS2B02G079200	RuBisCO_ssu_dom
			TraesCS2B02G079200	RuBisCO_ssu_N
			TraesCS2B02G079200	RuBisCO_ssu
			TraesCS2B02G079200	RuBisCO_ssu_sf
			TraesCS2B02G079300	RuBisCO_ssu_dom
			TraesCS2B02G079300	RuBisCO_ssu_N
			TraesCS2B02G079300	RuBisCO_ssu
			TraesCS2B02G079300	RuBisCO_ssu_sf
			TraesCS2B02G079400	RuBisCO_ssu_dom
			TraesCS2B02G079400	RuBisCO_ssu_N
			TraesCS2B02G079400	RuBisCO_ssu
			TraesCS2B02G079400	RuBisCO_ssu_sf
			TraesCS2B02G079500	RuBisCO_ssu_dom
			TraesCS2B02G079500	RuBisCO_ssu_N
			TraesCS2B02G079500	RuBisCO_ssu
			TraesCS2B02G079500	RuBisCO_ssu_sf
			TraesCS2B02G079600
			TraesCS2B02G079700	Aspartic_peptidase_A1
			TraesCS2B02G079700	Aspartic_peptidase_AS
			TraesCS2B02G079700	Peptidase_aspartic_dom_sf
			TraesCS2B02G079700	TAXi_C
			TraesCS2B02G079700	TAXi_N
			TraesCS2B02G079700	PEPTIDASE_A1
			TraesCS2B02G079800	Thioredoxin-like_sf
			TraesCS2B02G079900	Thioredoxin-like_sf
			TraesCS2B02G080000	G6P_DH
			TraesCS2B02G080000	G6P_DH_AS
			TraesCS2B02G080000	G6P_DH_NAD-bd
			TraesCS2B02G080000	G6P_DH_C
			TraesCS2B02G080000	NAD(P)-bd_dom_sf
			TraesCS2B02G080100	Prot_kinase_dom
			TraesCS2B02G080100	Leu-rich_rpt
			TraesCS2B02G080100	Leu-rich_rpt_typical-subtyp
			TraesCS2B02G080100	Ser/Thr_kinase_AS
			TraesCS2B02G080100	Kinase-like_dom_sf
			TraesCS2B02G080100	LRR_N_plant-typ
			TraesCS2B02G080100	LRR_dom_sf
			TraesCS2B02G080200	Prot_kinase_dom
			TraesCS2B02G080200	Leu-rich_rpt
			TraesCS2B02G080200	Leu-rich_rpt_typical-subtyp
			TraesCS2B02G080200	Ser/Thr_kinase_AS
			TraesCS2B02G080200	Kinase-like_dom_sf
			TraesCS2B02G080200	LRR_dom_sf
			TraesCS2B02G080300	Prot_kinase_dom
			TraesCS2B02G080300	Leu-rich_rpt
			TraesCS2B02G080300	Ser/Thr_kinase_AS
			TraesCS2B02G080300	Kinase-like_dom_sf
			TraesCS2B02G080300	LRR_dom_sf
			TraesCS2B02G080400	Prot_kinase_dom
			TraesCS2B02G080400	Leu-rich_rpt
			TraesCS2B02G080400	Leu-rich_rpt_typical-subtyp
			TraesCS2B02G080400	Ser/Thr_kinase_AS
			TraesCS2B02G080400	Kinase-like_dom_sf
			TraesCS2B02G080400	LRR_N_plant-typ
			TraesCS2B02G080400	LRR_dom_sf
			TraesCS2B02G080500	UDP_glucos_trans
			TraesCS2B02G080500	UDP_glycos_trans_CS
			TraesCS2B02G080600	Prot_kinase_dom
			TraesCS2B02G080600	Leu-rich_rpt
			TraesCS2B02G080600	Leu-rich_rpt_typical-subtyp
			TraesCS2B02G080600	Ser/Thr_kinase_AS
			TraesCS2B02G080600	Kinase-like_dom_sf
			TraesCS2B02G080600	LRR_dom_sf
			TraesCS2B02G080700	Prot_kinase_dom
			TraesCS2B02G080700	Leu-rich_rpt
			TraesCS2B02G080700	Leu-rich_rpt_typical-subtyp
			TraesCS2B02G080700	Ser/Thr_kinase_AS
			TraesCS2B02G080700	Kinase-like_dom_sf
			TraesCS2B02G080700	LRR_N_plant-typ
			TraesCS2B02G080700	LRR_dom_sf
			TraesCS2B02G080800	Prot_kinase_dom
			TraesCS2B02G080800	Kinase-like_dom_sf
			TraesCS2B02G080900	Leu-rich_rpt
			TraesCS2B02G080900	Leu-rich_rpt_typical-subtyp
			TraesCS2B02G080900	LRR_dom_sf
6	Chr2B_HB41	Chr2B:100325164-103893978	TraesCS2B02G077800	Oxoglu/Fe-dep_dioxygenase
			TraesCS2B02G077800	DIOX_N
			TraesCS2B02G077800	IPNS-like_sf
			TraesCS2B02G077800	IPNS-like_FE2OG_OXY
			TraesCS2B02G077900
			TraesCS2B02G078000	NB-ARC
			TraesCS2B02G078000	P-loop_NTPase
			TraesCS2B02G078000	RX-like_CC
			TraesCS2B02G078000	RPW8-like
			TraesCS2B02G078000	Rx_N
			TraesCS2B02G078100
			TraesCS2B02G078200	Ribosomal_S6e
			TraesCS2B02G078200	Ribosomal_S6_euk
			TraesCS2B02G078200	Ribosomal_S6e_CS
			TraesCS2B02G078300	Ribosomal_S6e
			TraesCS2B02G078300	Ribosomal_S6_euk
			TraesCS2B02G078300	Ribosomal_S6e_CS
			TraesCS2B02G078400	CRIB_dom
			TraesCS2B02G078400	RhoGAP_dom
			TraesCS2B02G078400	Rho_GTPase_activation_prot
			TraesCS2B02G078400	CRIB_dom_sf
			TraesCS2B02G078400	RopGAP1-5
			TraesCS2B02G078500	Peptidase_C65_otubain
			TraesCS2B02G078500	Papain-like_cys_pep_sf
			TraesCS2B02G078500	Peptidase_C65_otubain_sub2
			TraesCS2B02G078600	ADH_Zn_CS
			TraesCS2B02G078600	GroES-like_sf
			TraesCS2B02G078600	ADH-like_C
			TraesCS2B02G078600	ADH_N
			TraesCS2B02G078600	PKS_ER
			TraesCS2B02G078600	NAD(P)-bd_dom_sf
			TraesCS2B02G078600	CAD-like
			TraesCS2B02G078700	ADH_Zn_CS
			TraesCS2B02G078700	GroES-like_sf
			TraesCS2B02G078700	ADH-like_C
			TraesCS2B02G078700	ADH_N
			TraesCS2B02G078700	PKS_ER
			TraesCS2B02G078700	NAD(P)-bd_dom_sf
			TraesCS2B02G078700	CAD-like
			TraesCS2B02G078800	Expansin
			TraesCS2B02G078800	Expansin/allergen_DPBB_dom
			TraesCS2B02G078800	Expansin_CBD
			TraesCS2B02G078800	Expan_Lol_pI
			TraesCS2B02G078800	RlpA-like_DPBB
			TraesCS2B02G078800	Expansin_CBD_sf
			TraesCS2B02G078800	RlpA-like_sf
			TraesCS2B02G078900	RuBisCO_ssu_dom
			TraesCS2B02G078900	RuBisCO_ssu_N
			TraesCS2B02G078900	RuBisCO_ssu
			TraesCS2B02G078900	RuBisCO_ssu_sf
			TraesCS2B02G079100	RuBisCO_ssu_dom
			TraesCS2B02G079100	RuBisCO_ssu_N
			TraesCS2B02G079100	RuBisCO_ssu
			TraesCS2B02G079100	RuBisCO_ssu_sf
			TraesCS2B02G079200	RuBisCO_ssu_dom
			TraesCS2B02G079200	RuBisCO_ssu_N
			TraesCS2B02G079200	RuBisCO_ssu
			TraesCS2B02G079200	RuBisCO_ssu_sf
			TraesCS2B02G079300	RuBisCO_ssu_dom
			TraesCS2B02G079300	RuBisCO_ssu_N
			TraesCS2B02G079300	RuBisCO_ssu
			TraesCS2B02G079300	RuBisCO_ssu_sf
			TraesCS2B02G079400	RuBisCO_ssu_dom
			TraesCS2B02G079400	RuBisCO_ssu_N
			TraesCS2B02G079400	RuBisCO_ssu
			TraesCS2B02G079400	RuBisCO_ssu_sf
			TraesCS2B02G079500	RuBisCO_ssu_dom
			TraesCS2B02G079500	RuBisCO_ssu_N
			TraesCS2B02G079500	RuBisCO_ssu
			TraesCS2B02G079500	RuBisCO_ssu_sf
			TraesCS2B02G079600
			TraesCS2B02G079700	Aspartic_peptidase_A1
			TraesCS2B02G079700	Aspartic_peptidase_AS
			TraesCS2B02G079700	Peptidase_aspartic_dom_sf
			TraesCS2B02G079700	TAXi_C
			TraesCS2B02G079700	TAXi_N
			TraesCS2B02G079700	PEPTIDASE_A1
			TraesCS2B02G079800	Thioredoxin-like_sf
			TraesCS2B02G079900	Thioredoxin-like_sf
			TraesCS2B02G080000	G6P_DH
			TraesCS2B02G080000	G6P_DH_AS
			TraesCS2B02G080000	G6P_DH_NAD-bd
			TraesCS2B02G080000	G6P_DH_C
			TraesCS2B02G080000	NAD(P)-bd_dom_sf
			TraesCS2B02G080100	Prot_kinase_dom
			TraesCS2B02G080100	Leu-rich_rpt
			TraesCS2B02G080100	Leu-rich_rpt_typical-subtyp
			TraesCS2B02G080100	Ser/Thr_kinase_AS
			TraesCS2B02G080100	Kinase-like_dom_sf
			TraesCS2B02G080100	LRR_N_plant-typ
			TraesCS2B02G080100	LRR_dom_sf
			TraesCS2B02G080200	Prot_kinase_dom
			TraesCS2B02G080200	Leu-rich_rpt
			TraesCS2B02G080200	Leu-rich_rpt_typical-subtyp
			TraesCS2B02G080200	Ser/Thr_kinase_AS
			TraesCS2B02G080200	Kinase-like_dom_sf
			TraesCS2B02G080200	LRR_dom_sf
			TraesCS2B02G080300	Prot_kinase_dom
			TraesCS2B02G080300	Leu-rich_rpt
			TraesCS2B02G080300	Ser/Thr_kinase_AS
			TraesCS2B02G080300	Kinase-like_dom_sf
			TraesCS2B02G080300	LRR_dom_sf
			TraesCS2B02G080400	Prot_kinase_dom
			TraesCS2B02G080400	Leu-rich_rpt
			TraesCS2B02G080400	Leu-rich_rpt_typical-subtyp
			TraesCS2B02G080400	Ser/Thr_kinase_AS
			TraesCS2B02G080400	Kinase-like_dom_sf
			TraesCS2B02G080400	LRR_N_plant-typ
			TraesCS2B02G080400	LRR_dom_sf
			TraesCS2B02G080500	UDP_glucos_trans
			TraesCS2B02G080500	UDP_glycos_trans_CS
			TraesCS2B02G080600	Prot_kinase_dom
			TraesCS2B02G080600	Leu-rich_rpt
			TraesCS2B02G080600	Leu-rich_rpt_typical-subtyp
			TraesCS2B02G080600	Ser/Thr_kinase_AS
			TraesCS2B02G080600	Kinase-like_dom_sf
			TraesCS2B02G080600	LRR_dom_sf
			TraesCS2B02G080700	Prot_kinase_dom
			TraesCS2B02G080700	Leu-rich_rpt
			TraesCS2B02G080700	Leu-rich_rpt_typical-subtyp
			TraesCS2B02G080700	Ser/Thr_kinase_AS
			TraesCS2B02G080700	Kinase-like_dom_sf
			TraesCS2B02G080700	LRR_N_plant-typ
			TraesCS2B02G080700	LRR_dom_sf
			TraesCS2B02G080800	Prot_kinase_dom
			TraesCS2B02G080800	Kinase-like_dom_sf
			TraesCS2B02G080900	Leu-rich_rpt
			TraesCS2B02G080900	Leu-rich_rpt_typical-subtyp
			TraesCS2B02G080900	LRR_dom_sf
			TraesCS2B02G134100	HMA_dom
			TraesCS2B02G134100	HMA_dom_sf
			TraesCS2B02G134200	GH3
			TraesCS2B02G134300	Ribosomal_S21e
			TraesCS2B02G134300	Ribosomal_S21e_CS
			TraesCS2B02G134300	Ribosomal_S21e_sf
			TraesCS2B02G134400	WD40_repeat
			TraesCS2B02G134400	WD40/YVTN_repeat-like_dom_sf
			TraesCS2B02G134400	WD40_repeat_dom_sf
			TraesCS2B02G134500	WD40_repeat
			TraesCS2B02G134500	WD40/YVTN_repeat-like_dom_sf
			TraesCS2B02G134500	WD40_repeat_dom_sf
			TraesCS2B02G134600	DUF6598
			TraesCS2B02G134700	DUF6598
			TraesCS2B02G134800	Ribosome-inact_prot_sf
			TraesCS2B02G134900	WD40_repeat
			TraesCS2B02G134900	WD40/YVTN_repeat-like_dom_sf
			TraesCS2B02G134900	WD40_repeat_dom_sf
			TraesCS2B02G135000	C2_dom
			TraesCS2B02G135000	C2_domain_sf
			TraesCS2B02G135000	C2_SRC2/BAP
			TraesCS2B02G135100	C2_dom
			TraesCS2B02G135100	C2_domain_sf
			TraesCS2B02G135100	C2_SRC2/BAP
			TraesCS2B02G135200	C2_dom
			TraesCS2B02G135200	C2_domain_sf
			TraesCS2B02G135200	C2_SRC2/BAP
			TraesCS2B02G135300
			TraesCS2B02G135400	BIR_rpt
			TraesCS2B02G135400	Peptidase_aspartic_dom_sf
			TraesCS2B02G135400	TAXi_C
			TraesCS2B02G135400	TAXi_N
			TraesCS2B02G135400	PEPTIDASE_A1
			TraesCS2B02G135500	NaCa_Exmemb
			TraesCS2B02G135500	NCX_ion-bd_dom_sf
			TraesCS2B02G135600	SANT/Myb
			TraesCS2B02G135600	Myb_dom_plants
			TraesCS2B02G135600	Homeobox-like_sf
			TraesCS2B02G135600	Myb_dom
			TraesCS2B02G135600	HRS1-like
			TraesCS2B02G135700	Pentatricopeptide_repeat
			TraesCS2B02G135700	TPR-like_helical_dom_sf
			TraesCS2B02G135700	E_motif
			TraesCS2B02G135700	PPR_prot_plant
			TraesCS2B02G135800	Znf_CW
			TraesCS2B02G135900	K+_transporter
			TraesCS2B02G136000
			TraesCS2B02G136100	AP2/ERF_dom
			TraesCS2B02G136100	DNA-bd_dom_sf
			TraesCS2B02G136100	AP2/ERF_dom_sf
			TraesCS2B02G136200	Peptidase_S8/S53_dom
			TraesCS2B02G136200	Peptidase_S8_subtilisin-rel
			TraesCS2B02G136200	Peptidase_S8_His-AS
			TraesCS2B02G136200	Peptidase_S8_Ser-AS
			TraesCS2B02G136200	Peptidases_S8_3
			TraesCS2B02G136200	Peptidase_S8/S53_dom_sf
			TraesCS2B02G136200	S8pro/Inhibitor_I9_sf
			TraesCS2B02G136200	Subtilisin-like_FN3
			TraesCS2B02G136200	SBT
			TraesCS2B02G136400
7	Chr2D_HB31	Chr2D:27085457-29281784	TraesCS2D02G063200	Dual-sp_phosphatase_cat-dom
			TraesCS2D02G063200	Tyr_Pase_dom
			TraesCS2D02G063200	mRNA_cap_enzyme_adenylation
			TraesCS2D02G063200	NA-bd_OB-fold
			TraesCS2D02G063200	mRNA_cap_enzyme_C
			TraesCS2D02G063200	Tyr_Pase_AS
			TraesCS2D02G063200	mRNA_cap_enz_bifunc
			TraesCS2D02G063200	TYR_PHOSPHATASE_DUAL_dom
			TraesCS2D02G063200	Prot-tyrosine_phosphatase-like
			TraesCS2D02G063300	Znf_RING
			TraesCS2D02G063300	Znf_RING/FYVE/PHD
			TraesCS2D02G063400	Oxoglu/Fe-dep_dioxygenase
			TraesCS2D02G063400	DIOX_N
			TraesCS2D02G063400	IPNS-like_sf
			TraesCS2D02G063400	IPNS-like_FE2OG_OXY
			TraesCS2D02G063500	Oxoglu/Fe-dep_dioxygenase
			TraesCS2D02G063500	DIOX_N
			TraesCS2D02G063500	IPNS-like_sf
			TraesCS2D02G063500	IPNS-like_FE2OG_OXY
			TraesCS2D02G063600	Oxoglu/Fe-dep_dioxygenase
			TraesCS2D02G063600	DIOX_N
			TraesCS2D02G063600	IPNS-like_sf
			TraesCS2D02G063600	IPNS-like_FE2OG_OXY
			TraesCS2D02G063700	Oxoglu/Fe-dep_dioxygenase
			TraesCS2D02G063700	DIOX_N
			TraesCS2D02G063700	IPNS-like_sf
			TraesCS2D02G063700	IPNS-like_FE2OG_OXY
			TraesCS2D02G063800	Oxoglu/Fe-dep_dioxygenase
			TraesCS2D02G063800	DIOX_N
			TraesCS2D02G063800	IPNS-like_sf
			TraesCS2D02G063800	IPNS-like_FE2OG_OXY
			TraesCS2D02G063900	MIP
			TraesCS2D02G063900	MIP_CS
			TraesCS2D02G063900	Aquaporin-like
			TraesCS2D02G063900	Aquaporin_transptr
			TraesCS2D02G064000	Oxoglu/Fe-dep_dioxygenase
			TraesCS2D02G064000	DIOX_N
			TraesCS2D02G064000	IPNS-like_sf
			TraesCS2D02G064000	IPNS-like_FE2OG_OXY
			TraesCS2D02G064100	Oxoglu/Fe-dep_dioxygenase
			TraesCS2D02G064100	DIOX_N
			TraesCS2D02G064100	IPNS-like_sf
			TraesCS2D02G064100	IPNS-like_FE2OG_OXY
			TraesCS2D02G064200	NB-ARC
			TraesCS2D02G064200	P-loop_NTPase
			TraesCS2D02G064200	LRR_dom_sf
			TraesCS2D02G064200	WH-like_DNA-bd_sf
			TraesCS2D02G064200	Rx_N
			TraesCS2D02G064200	Apaf_helical
			TraesCS2D02G064200	Disease_R_plants
			TraesCS2D02G064400	F-box-like_dom_sf
			TraesCS2D02G064500	Ribosomal_S6e
			TraesCS2D02G064500	Ribosomal_S6_euk
			TraesCS2D02G064500	Ribosomal_S6e_CS
			TraesCS2D02G064600	Ribosomal_S6e
			TraesCS2D02G064600	Ribosomal_S6_euk
			TraesCS2D02G064600	Ribosomal_S6e_CS
			TraesCS2D02G064700	F-box-like_dom_sf
			TraesCS2D02G064800	CRIB_dom
			TraesCS2D02G064800	RhoGAP_dom
			TraesCS2D02G064800	Rho_GTPase_activation_prot
			TraesCS2D02G064800	CRIB_dom_sf
			TraesCS2D02G064800	RopGAP1-5
			TraesCS2D02G064900	ADH_Zn_CS
			TraesCS2D02G064900	GroES-like_sf
			TraesCS2D02G064900	ADH-like_C
			TraesCS2D02G064900	ADH_N
			TraesCS2D02G064900	PKS_ER
			TraesCS2D02G064900	NAD(P)-bd_dom_sf
			TraesCS2D02G064900	CAD-like
			TraesCS2D02G065000	Expansin
			TraesCS2D02G065000	Expansin/allergen_DPBB_dom
			TraesCS2D02G065000	Expansin_CBD
			TraesCS2D02G065000	Expan_Lol_pI
			TraesCS2D02G065000	RlpA-like_DPBB
			TraesCS2D02G065000	Expansin_CBD_sf
			TraesCS2D02G065000	RlpA-like_sf
			TraesCS2D02G065100	RuBisCO_ssu_dom
			TraesCS2D02G065100	RuBisCO_ssu_N
			TraesCS2D02G065100	RuBisCO_ssu
			TraesCS2D02G065100	RuBisCO_ssu_sf
			TraesCS2D02G065200	RuBisCO_ssu_dom
			TraesCS2D02G065200	RuBisCO_ssu_N
			TraesCS2D02G065200	RuBisCO_ssu
			TraesCS2D02G065200	RuBisCO_ssu_sf
			TraesCS2D02G065300	RuBisCO_ssu_dom
			TraesCS2D02G065300	RuBisCO_ssu_N
			TraesCS2D02G065300	RuBisCO_ssu
			TraesCS2D02G065300	RuBisCO_ssu_sf
			TraesCS2D02G065400	RuBisCO_ssu_dom
			TraesCS2D02G065400	RuBisCO_ssu_N
			TraesCS2D02G065400	RuBisCO_ssu
			TraesCS2D02G065400	RuBisCO_ssu_sf
			TraesCS2D02G065500	RuBisCO_ssu_dom
			TraesCS2D02G065500	RuBisCO_ssu_N
			TraesCS2D02G065500	RuBisCO_ssu
			TraesCS2D02G065500	RuBisCO_ssu_sf
			TraesCS2D02G065600	RuBisCO_ssu_dom
			TraesCS2D02G065600	RuBisCO_ssu_N
			TraesCS2D02G065600	RuBisCO_ssu
			TraesCS2D02G065600	RuBisCO_ssu_sf
			TraesCS2D02G065700
			TraesCS2D02G065800	Aspartic_peptidase_A1
			TraesCS2D02G065800	Aspartic_peptidase_AS
			TraesCS2D02G065800	Peptidase_aspartic_dom_sf
			TraesCS2D02G065800	TAXi_C
			TraesCS2D02G065800	TAXi_N
			TraesCS2D02G065800	PEPTIDASE_A1
			TraesCS2D02G065800	Pepsin-like_dom
			TraesCS2D02G065900	Thioredoxin-like_sf
			TraesCS2D02G066000	Thioredoxin-like_sf
			TraesCS2D02G066100	G6P_DH
			TraesCS2D02G066100	G6P_DH_AS
			TraesCS2D02G066100	G6P_DH_NAD-bd
			TraesCS2D02G066100	G6P_DH_C
			TraesCS2D02G066100	NAD(P)-bd_dom_sf
			TraesCS2D02G066200	Prot_kinase_dom
			TraesCS2D02G066200	Leu-rich_rpt
			TraesCS2D02G066200	Leu-rich_rpt_typical-subtyp
			TraesCS2D02G066200	Ser/Thr_kinase_AS
			TraesCS2D02G066200	Kinase-like_dom_sf
			TraesCS2D02G066200	LRR_N_plant-typ
			TraesCS2D02G066200	LRR_dom_sf
			TraesCS2D02G066300	Prot_kinase_dom
			TraesCS2D02G066300	Leu-rich_rpt
			TraesCS2D02G066300	Leu-rich_rpt_typical-subtyp
			TraesCS2D02G066300	Ser/Thr_kinase_AS
			TraesCS2D02G066300	Kinase-like_dom_sf
			TraesCS2D02G066300	LRR_N_plant-typ
			TraesCS2D02G066300	LRR_dom_sf
			TraesCS2D02G066400	Prot_kinase_dom
			TraesCS2D02G066400	Leu-rich_rpt
			TraesCS2D02G066400	Leu-rich_rpt_typical-subtyp
			TraesCS2D02G066400	Ser/Thr_kinase_AS
			TraesCS2D02G066400	Kinase-like_dom_sf
			TraesCS2D02G066400	LRR_N_plant-typ
			TraesCS2D02G066400	LRR_dom_sf
			TraesCS2D02G066500	Prot_kinase_dom
			TraesCS2D02G066500	Leu-rich_rpt
			TraesCS2D02G066500	Ser/Thr_kinase_AS
			TraesCS2D02G066500	Kinase-like_dom_sf
			TraesCS2D02G066500	LRR_dom_sf
			TraesCS2D02G066600	Peptidase_S10
			TraesCS2D02G066600	Ser_caboxypep_ser_AS
			TraesCS2D02G066600	AB_hydrolase
			TraesCS2D02G066700	Prot_kinase_dom
			TraesCS2D02G066700	Leu-rich_rpt
			TraesCS2D02G066700	Leu-rich_rpt_typical-subtyp
			TraesCS2D02G066700	Ser/Thr_kinase_AS
			TraesCS2D02G066700	Kinase-like_dom_sf
			TraesCS2D02G066700	LRR_N_plant-typ
			TraesCS2D02G066700	LRR_dom_sf
			TraesCS2D02G066800	Prot_kinase_dom
			TraesCS2D02G066800	Leu-rich_rpt
			TraesCS2D02G066800	Leu-rich_rpt_typical-subtyp
			TraesCS2D02G066800	Ser/Thr_kinase_AS
			TraesCS2D02G066800	Kinase-like_dom_sf
			TraesCS2D02G066800	LRR_N_plant-typ
			TraesCS2D02G066800	LRR_dom_sf
			TraesCS2D02G066900	Prot_kinase_dom
			TraesCS2D02G066900	Leu-rich_rpt
			TraesCS2D02G066900	Leu-rich_rpt_typical-subtyp
			TraesCS2D02G066900	Ser/Thr_kinase_AS
			TraesCS2D02G066900	Kinase-like_dom_sf
			TraesCS2D02G066900	LRR_dom_sf
			TraesCS2D02G067000	Prot_kinase_dom
			TraesCS2D02G067000	Leu-rich_rpt
			TraesCS2D02G067000	Leu-rich_rpt_typical-subtyp
			TraesCS2D02G067000	Ser/Thr_kinase_AS
			TraesCS2D02G067000	Kinase-like_dom_sf
			TraesCS2D02G067000	LRR_N_plant-typ
			TraesCS2D02G067000	LRR_dom_sf
			TraesCS2D02G067100
			TraesCS2D02G067300	Prot_kinase_dom
			TraesCS2D02G067300	Leu-rich_rpt
			TraesCS2D02G067300	Ser/Thr_kinase_AS
			TraesCS2D02G067300	Kinase-like_dom_sf
			TraesCS2D02G067300	LRR_dom_sf
			TraesCS2D02G067400	Prot_kinase_dom
			TraesCS2D02G067400	Leu-rich_rpt
			TraesCS2D02G067400	Leu-rich_rpt_typical-subtyp
			TraesCS2D02G067400	Ser/Thr_kinase_AS
			TraesCS2D02G067400	Kinase-like_dom_sf
			TraesCS2D02G067400	LRR_N_plant-typ
			TraesCS2D02G067400	LRR_dom_sf
			TraesCS2D02G067500	Prot_kinase_dom
			TraesCS2D02G067500	Leu-rich_rpt
			TraesCS2D02G067500	Leu-rich_rpt_typical-subtyp
			TraesCS2D02G067500	Ser/Thr_kinase_AS
			TraesCS2D02G067500	Kinase-like_dom_sf
			TraesCS2D02G067500	LRR_N_plant-typ
			TraesCS2D02G067500	LRR_dom_sf
			TraesCS2D02G067600	UDP_glucos_trans
			TraesCS2D02G067600	UDP_glycos_trans_CS
			TraesCS2D02G067700	Prot_kinase_dom
			TraesCS2D02G067700	Leu-rich_rpt
			TraesCS2D02G067700	Ser/Thr_kinase_AS
			TraesCS2D02G067700	Kinase-like_dom_sf
			TraesCS2D02G067700	LRR_dom_sf
			TraesCS2D02G067800	Prot_kinase_dom
			TraesCS2D02G067800	Leu-rich_rpt
			TraesCS2D02G067800	Leu-rich_rpt_typical-subtyp
			TraesCS2D02G067800	Ser/Thr_kinase_AS
			TraesCS2D02G067800	Kinase-like_dom_sf
			TraesCS2D02G067800	LRR_N_plant-typ
			TraesCS2D02G067800	LRR_dom_sf
			TraesCS2D02G067900	Ribosomal_L30_bac-type
			TraesCS2D02G067900	Ribosomal_L30_ferredoxin-like
			TraesCS2D02G067900	L30_ferredoxin-like_sf
			TraesCS2D02G068000	SANT/Myb
			TraesCS2D02G068000	Homeobox-like_sf
			TraesCS2D02G068000	Myb_dom
			TraesCS2D02G068100	Biotin_lipoyl
			TraesCS2D02G068100	CbamoylP_synth_lsu-like_ATP-bd
			TraesCS2D02G068100	BC-like_N
			TraesCS2D02G068100	Biotin_COase_C
			TraesCS2D02G068100	Single_hybrid_motif
			TraesCS2D02G068100	Rudment_hybrid_motif
			TraesCS2D02G068100	ATP-grasp
			TraesCS2D02G068100	COA_CT_N
			TraesCS2D02G068100	COA_CT_C
			TraesCS2D02G068100	Biotin_carboxylation_dom
			TraesCS2D02G068100	AcCoA_COase_cen
			TraesCS2D02G068100	ATP_grasp_subdomain_1
			TraesCS2D02G068100	PreATP-grasp_dom_sf
			TraesCS2D02G068100	ClpP/crotonase-like_dom_sf
			TraesCS2D02G068100	AcCoA_carboxyl
			TraesCS2D02G068200	PSII_PsbJ
			TraesCS2D02G068200	PSII_PsbJ_sf
			TraesCS2D02G068300	Pept_M24
			TraesCS2D02G068300	PH-like_dom_sf
			TraesCS2D02G068300	DUF1747
			TraesCS2D02G068300	FACT_Spt16
			TraesCS2D02G068300	FACT-Spt16_Nlobe
			TraesCS2D02G068300	Creatin/AminoP/Spt16_NTD
			TraesCS2D02G068300	Spt16_M24
			TraesCS2D02G068300	Creatinase/aminopeptidase-like
			TraesCS2D02G068300	Spt16
			TraesCS2D02G068400	Vps72/YL1_C
			TraesCS2D02G068400	INO80C/Ies6
			TraesCS2D02G068500	Peptidase_C1A_C
			TraesCS2D02G068500	Peptidase_C1A
			TraesCS2D02G068500	Prot_inhib_I29
			TraesCS2D02G068500	Pept_his_AS
			TraesCS2D02G068500	Papain-like_cys_pep_sf
			TraesCS2D02G068500	Peptidase_C1A_papain-like
			TraesCS2D02G068600	DUF295
			TraesCS2D02G068700	GroES-like_sf
			TraesCS2D02G068700	ADH-like_C
			TraesCS2D02G068700	PKS_ER
			TraesCS2D02G068700	NAD(P)-bd_dom_sf
			TraesCS2D02G068700	ADH_N_2
			TraesCS2D02G068700	MDR_fam
			TraesCS2D02G068800	Prot_kinase_dom
			TraesCS2D02G068800	VWF_A
			TraesCS2D02G068800	Ser/Thr_kinase_AS
			TraesCS2D02G068800	Kinase-like_dom_sf
			TraesCS2D02G068800	Protein_kinase_ATP_BS
			TraesCS2D02G068800	vWFA_dom_sf
			TraesCS2D02G068900	GroES-like_sf
			TraesCS2D02G068900	ADH-like_C
			TraesCS2D02G068900	PKS_ER
			TraesCS2D02G068900	NAD(P)-bd_dom_sf
			TraesCS2D02G068900	ADH_N_2
			TraesCS2D02G068900	MDR_fam
			TraesCS2D02G069000	UDP_glucos_trans
			TraesCS2D02G069000	UDP_glycos_trans_CS
			TraesCS2D02G069100	UDP_glucos_trans
			TraesCS2D02G069100	UDP_glycos_trans_CS
			TraesCS2D02G069200	Initiation_fac_eIF4g_MI
			TraesCS2D02G069300	Glyas_Fos-R_dOase_dom
			TraesCS2D02G069300	Glyoxalase_1
			TraesCS2D02G069300	Glyoxalase_1_CS
			TraesCS2D02G069300	Glyas_Bleomycin-R_OHBP_Dase
			TraesCS2D02G069300	VOC
			TraesCS2D02G069400	DUF2045
			TraesCS2D02G069500	G3P_DH_FAD-dep
			TraesCS2D02G069500	FAD-dep_OxRdtase
			TraesCS2D02G069500	DAO_C
			TraesCS2D02G069500	FAD/NAD-bd_sf
			TraesCS2D02G069500	DAO_C_sf
			TraesCS2D02G069600	NB-ARC
			TraesCS2D02G069600	P-loop_NTPase
			TraesCS2D02G069600	LRR_dom_sf
			TraesCS2D02G069600	WH-like_DNA-bd_sf
			TraesCS2D02G069600	RX-like_CC
			TraesCS2D02G069600	Rx_N
			TraesCS2D02G069600	Apaf_helical
			TraesCS2D02G069600	Disease_R_plants
			TraesCS2D02G069700	UDP_glucos_trans
			TraesCS2D02G069700	UDP_glycos_trans_CS
8	Chr3A_HB68	Chr3A:556548390-565574116	TraesCS3A02G316400	Oxoglu/Fe-dep_dioxygenase
			TraesCS3A02G316400	DIOX_N
			TraesCS3A02G316400	IPNS-like_sf
			TraesCS3A02G316400	IPNS-like_FE2OG_OXY
			TraesCS3A02G318300	Pept_M16_Zn_BS
			TraesCS3A02G318300	Peptidase_M16_C
			TraesCS3A02G318300	Metalloenz_LuxS/M16
			TraesCS3A02G318300	Pept_M16_N
			TraesCS3A02G318300	Peptidase_M16_M
			TraesCS3A02G320600	GNK2
			TraesCS3A02G320600	GNK2_sf
			TraesCS3A02G317500	WD40_repeat
			TraesCS3A02G317500	WD40/YVTN_repeat-like_dom_sf
			TraesCS3A02G317500	WD40_repeat_CS
			TraesCS3A02G317500	G-protein_beta_WD-40_rep
			TraesCS3A02G317500	KTNB1
			TraesCS3A02G317500	Katanin_C-terminal
			TraesCS3A02G317500	WD40_repeat_dom_sf
			TraesCS3A02G318000	Expansin
			TraesCS3A02G318000	Expansin/allergen_DPBB_dom
			TraesCS3A02G318000	Expansin_CBD
			TraesCS3A02G318000	Expan_Lol_pI
			TraesCS3A02G318000	RlpA-like_DPBB
			TraesCS3A02G318000	Expansin_CBD_sf
			TraesCS3A02G318000	RlpA-like_sf
			TraesCS3A02G316200	eIF3l
			TraesCS3A02G319700	XPG/Rad2
			TraesCS3A02G319700	XPG_DNA_repair_N
			TraesCS3A02G319700	XPG-I_dom
			TraesCS3A02G319700	HhH2
			TraesCS3A02G319700	XPG_CS
			TraesCS3A02G319700	PIN-like_dom_sf
			TraesCS3A02G319700	5-3_exonuclease_C_sf
			TraesCS3A02G319700	EXO1_H3TH
			TraesCS3A02G319700	PIN-like_EXO1
			TraesCS3A02G318700
			TraesCS3A02G319100	His_Pase_clade-2
			TraesCS3A02G319100	ATP-grasp
			TraesCS3A02G319100	His_PPase_superfam
			TraesCS3A02G319100	Acid_Pase_AS
			TraesCS3A02G319100	His_Pase_VIP1
			TraesCS3A02G319100	VIP1_N
			TraesCS3A02G316800	NB-ARC
			TraesCS3A02G316800	P-loop_NTPase
			TraesCS3A02G316800	LRR_dom_sf
			TraesCS3A02G316800	WH-like_DNA-bd_sf
			TraesCS3A02G316800	Disease_R_plants
			TraesCS3A02G317900	Expansin
			TraesCS3A02G317900	Expansin/allergen_DPBB_dom
			TraesCS3A02G317900	Expansin_CBD
			TraesCS3A02G317900	Expan_Lol_pI
			TraesCS3A02G317900	RlpA-like_DPBB
			TraesCS3A02G317900	Expansin_CBD_sf
			TraesCS3A02G317900	RlpA-like_sf
			TraesCS3A02G320200	WD40_repeat
			TraesCS3A02G320200	WD40/YVTN_repeat-like_dom_sf
			TraesCS3A02G320200	WD40_repeat_dom_sf
			TraesCS3A02G320200	WD40_repeat_CS
			TraesCS3A02G315600	Universal_stress_UspA
			TraesCS3A02G315600	UspA
			TraesCS3A02G315600	Rossmann-like_a/b/a_fold
			TraesCS3A02G315600	PHOS32/34
			TraesCS3A02G319000	Reg_chr_condens
			TraesCS3A02G319000	RCC1/BLIP-II
			TraesCS3A02G315900	Pentatricopeptide_repeat
			TraesCS3A02G315900	TPR-like_helical_dom_sf
			TraesCS3A02G317400	SCAMP
			TraesCS3A02G317700	SNF2_N
			TraesCS3A02G317700	Helicase_C
			TraesCS3A02G317700	Znf_RING
			TraesCS3A02G317700	Znf_RING/FYVE/PHD
			TraesCS3A02G317700	Helicase_ATP-bd
			TraesCS3A02G317700	Znf_RING_CS
			TraesCS3A02G317700	P-loop_NTPase
			TraesCS3A02G317700	SNF2-like_sf
			TraesCS3A02G319900	COG1
			TraesCS3A02G321800	bHLH_dom
			TraesCS3A02G321800	HLH_DNA-bd_sf
			TraesCS3A02G321800	bHLH92/bHLH041-like
			TraesCS3A02G321500	H/ACA_rnp_Gar1/Naf1
			TraesCS3A02G321500	Transl_B-barrel_sf
			TraesCS3A02G321500	Gar1/Naf1_Cbf5-bd_sf
			TraesCS3A02G318400	SNARE_assoc
			TraesCS3A02G320900	Pec_lyase
			TraesCS3A02G320900	Pectin_lyase_fold/virulence
			TraesCS3A02G320900	Pectin_lyas_fold
			TraesCS3A02G320900	AmbAllergen
			TraesCS3A02G320900	PEL
			TraesCS3A02G320800	LisH
			TraesCS3A02G320800	CTLH_C
			TraesCS3A02G320800	CRA_dom
			TraesCS3A02G320800	CTLH/CRA
			TraesCS3A02G321400	GTD-bd
			TraesCS3A02G321400	MYOB
			TraesCS3A02G321700
			TraesCS3A02G321700	Plus-3_dom
			TraesCS3A02G321700	Plus3-like_sf
			TraesCS3A02G317600
			TraesCS3A02G319400	Myb/SANT-like_dom
			TraesCS3A02G316300	cNMP-bd_dom
			TraesCS3A02G316300	Ion_trans_dom
			TraesCS3A02G316300	RmlC-like_jellyroll
			TraesCS3A02G316300	cNMP-bd-like
			TraesCS3A02G318600	AGP3/12/13/14/21
			TraesCS3A02G315700	DRMBL
			TraesCS3A02G315700	RibonucZ/Hydroxyglut_hydro
			TraesCS3A02G319600	Cyt_P450
			TraesCS3A02G319600	Cyt_P450_E_grp-I
			TraesCS3A02G319600	EF_Hand_1_Ca_BS
			TraesCS3A02G319600	Cyt_P450_sf
			TraesCS3A02G318100	Expansin
			TraesCS3A02G318100	Expansin/allergen_DPBB_dom
			TraesCS3A02G318100	Expansin_CBD
			TraesCS3A02G318100	Expan_Lol_pI
			TraesCS3A02G318100	RlpA-like_DPBB
			TraesCS3A02G318100	Expansin_CBD_sf
			TraesCS3A02G318100	RlpA-like_sf
			TraesCS3A02G319500
			TraesCS3A02G316700	Diacylglycerol_kinase_cat_dom
			TraesCS3A02G316700	NAD/diacylglycerol_kinase_sf
			TraesCS3A02G316700	ATP-NAD_kinase_N
			TraesCS3A02G316700	YegS/DAGK_C
			TraesCS3A02G320700	RNaseH-like_sf
			TraesCS3A02G320700	Exonuclease_RNaseT/DNA_pol3
			TraesCS3A02G320700	REX1-like_exo
			TraesCS3A02G320700	RNaseH_sf
			TraesCS3A02G320700	REXO1/3/4-like
			TraesCS3A02G321100	Oxy_OxRdtase_FAD_BS
			TraesCS3A02G321100	Oxid_FAD_bind_N
			TraesCS3A02G321100	Cytokinin_DH_FAD/cytokin-bd
			TraesCS3A02G321100	FAD-linked_Oxase-like_C
			TraesCS3A02G321100	FAD-bd_PCMH
			TraesCS3A02G321100	FAD-bd_PCMH_sub1
			TraesCS3A02G321100	FAD-bd_PCMH_sub2
			TraesCS3A02G321100	Cytok_DH_C_sf
			TraesCS3A02G321100	FAD-bd_PCMH-like_sf
			TraesCS3A02G320100	Calcineurin-like_PHP_ApaH
			TraesCS3A02G320100	Purple_acid_Pase-like_N
			TraesCS3A02G320100	Purple_acid_Pase_N
			TraesCS3A02G320100	Purple_acid_PPase_C_dom
			TraesCS3A02G320100	Metallo-depent_PP-like
			TraesCS3A02G320100	PPA-like
			TraesCS3A02G320100	MPP_PAP
			TraesCS3A02G318900	CYSTM_dom
			TraesCS3A02G318900	WIH1-like
			TraesCS3A02G322000	Glyco_hydro_47
			TraesCS3A02G322000	6hp_glycosidase-like_sf
			TraesCS3A02G322000	Seven-hairpin_glycosidases
			TraesCS3A02G322000	EDEM1/2/3
			TraesCS3A02G321600	Dim1
			TraesCS3A02G321600	Thioredoxin-like_sf
			TraesCS3A02G321300	MATH/TRAF_dom
			TraesCS3A02G321300	TRAF-like
			TraesCS3A02G320000	DUF1668_ORYSA
			TraesCS3A02G316100	LysM_dom
			TraesCS3A02G316100	LysM_dom_sf
			TraesCS3A02G317800	Prot_kinase_dom
			TraesCS3A02G317800	Legume_lectin_dom
			TraesCS3A02G317800	Ser/Thr_kinase_AS
			TraesCS3A02G317800	Kinase-like_dom_sf
			TraesCS3A02G317800	ConA-like_dom_sf
			TraesCS3A02G317800	Protein_kinase_ATP_BS
			TraesCS3A02G317800	Lectin_legB_Mn/Ca_BS
			TraesCS3A02G316600	Donson
			TraesCS3A02G321900	PSII_PsbW_class2
			TraesCS3A02G318200
			TraesCS3A02G320300	BTB/POZ_dom
			TraesCS3A02G320300	MATH/TRAF_dom
			TraesCS3A02G320300	TRAF-like
			TraesCS3A02G320300	SKP1/BTB/POZ_sf
			TraesCS3A02G320300	BPM1-6
			TraesCS3A02G320500	GNK2
			TraesCS3A02G320500	GNK2_sf
			TraesCS3A02G316500	EF_hand_dom
			TraesCS3A02G316500	EF-hand-dom_pair
			TraesCS3A02G316500	FAD/NAD-binding_dom
			TraesCS3A02G316500	FAD/NAD-bd_sf
			TraesCS3A02G316500	NDH-2
			TraesCS3A02G317300	BTB/POZ_dom
			TraesCS3A02G317300	SKP1/BTB/POZ_sf
			TraesCS3A02G317300	NPH3_dom
			TraesCS3A02G317300	NPH3/RPT2-like
			TraesCS3A02G317100	Developmental_reg_ULTRAPETALA
			TraesCS3A02G318500
			TraesCS3A02G317000	Vps28
			TraesCS3A02G317000	VPS28_N
			TraesCS3A02G317000	VPS28_C
			TraesCS3A02G317000	ESCRT_assembly_dom
			TraesCS3A02G317000	VPS28_C_sf
			TraesCS3A02G317000	VPS28_N_sf
			TraesCS3A02G319800	Aspartic_peptidase_A1
			TraesCS3A02G319800	Peptidase_aspartic_dom_sf
			TraesCS3A02G319800	TAXi_C
			TraesCS3A02G319800	TAXi_N
			TraesCS3A02G319800	PEPTIDASE_A1
			TraesCS3A02G319800	Pepsin-like_plant
			TraesCS3A02G315800	Diacylglycerol_kin_accessory
			TraesCS3A02G315800	Diacylglycerol_kinase_cat_dom
			TraesCS3A02G315800	NAD/diacylglycerol_kinase_sf
			TraesCS3A02G315800	ATP-NAD_kinase_N
			TraesCS3A02G315800	DGK
			TraesCS3A02G315800	Diacylglycerol_kinase_pln
			TraesCS3A02G319300	Prot_inhib_I29
			TraesCS3A02G319300	Papain-like_cys_pep_sf
			TraesCS3A02G317200
			TraesCS3A02G319200	RRM_dom
			TraesCS3A02G319200	Nucleotide-bd_a/b_plait_sf
			TraesCS3A02G319200	RBD_domain_sf
			TraesCS3A02G316900	NB-ARC
			TraesCS3A02G316900	P-loop_NTPase
			TraesCS3A02G316900	LRR_dom_sf
			TraesCS3A02G316900	WH-like_DNA-bd_sf
			TraesCS3A02G316900	Disease_R_plants
			TraesCS3A02G316000	LysM_dom
			TraesCS3A02G316000	LysM_dom_sf
			TraesCS3A02G318800	SOK
			TraesCS3A02G320400	Prot_kinase_dom
			TraesCS3A02G320400	Ser-Thr/Tyr_kinase_cat_dom
			TraesCS3A02G320400	Kinase-like_dom_sf
			TraesCS3A02G321000	Jacalin-like_lectin_dom
			TraesCS3A02G321000	Jacalin-like_lectin_dom_plant
			TraesCS3A02G321000	Jacalin-like_lectin_dom_sf
			TraesCS3A02G321200	NB-ARC
			TraesCS3A02G321200	P-loop_NTPase
			TraesCS3A02G321200	LRR_dom_sf
			TraesCS3A02G321200	WH-like_DNA-bd_sf
			TraesCS3A02G321200	RX-like_CC
			TraesCS3A02G321200	Rx_N
			TraesCS3A02G321200	Apaf_helical
			TraesCS3A02G321200	Disease_R_plants
9	Chr3A_HB93	Chr3A:697456447-700757762	TraesCS3A02G462000	B3_DNA-bd
			TraesCS3A02G462000	DNA-bd_pseudobarrel_sf
			TraesCS3A02G462000	REM16-like
			TraesCS3A02G467000	LEA_2
			TraesCS3A02G465400	OTU_dom
			TraesCS3A02G465400	Peptidase_C65_otubain
			TraesCS3A02G465400	Papain-like_cys_pep_sf
			TraesCS3A02G465400	Peptidase_C65_otubain_sub2
			TraesCS3A02G465600	OTU_dom
			TraesCS3A02G465600	Peptidase_C65_otubain
			TraesCS3A02G465600	Papain-like_cys_pep_sf
			TraesCS3A02G465600	Peptidase_C65_otubain_sub2
			TraesCS3A02G466600	F-box_dom
			TraesCS3A02G466600	F-box-assoc_interact_dom
			TraesCS3A02G466600	F-box-like_dom_sf
			TraesCS3A02G461800	F-box-like_dom_sf
			TraesCS3A02G462100	B3_DNA-bd
			TraesCS3A02G462100	DNA-bd_pseudobarrel_sf
			TraesCS3A02G462100	REM16-like
			TraesCS3A02G467400	F-box-assoc_interact_dom
			TraesCS3A02G467400	F-box-like_dom_sf
			TraesCS3A02G463100	F-box-like_dom_sf
			TraesCS3A02G463900	DUF295
			TraesCS3A02G462800	GlrX-like_pln_2
			TraesCS3A02G462800	Thioredoxin-like_sf
			TraesCS3A02G466200	UDP_glucos_trans
			TraesCS3A02G463800	DUF295
			TraesCS3A02G466300	F-box-assoc_dom_typ3
			TraesCS3A02G466300	F-box-assoc_interact_dom
			TraesCS3A02G463600
			TraesCS3A02G465500	F-box-assoc_dom_typ3
			TraesCS3A02G465500	F-box-assoc_interact_dom
			TraesCS3A02G466000	F-box-assoc_dom_typ3
			TraesCS3A02G466000	F-box-assoc_interact_dom
			TraesCS3A02G466000	F-box-like_dom_sf
			TraesCS3A02G464800	Znf_RING
			TraesCS3A02G464800	Znf_RING/FYVE/PHD
			TraesCS3A02G462900	Glutaredoxin
			TraesCS3A02G462900	GlrX-like_pln_2
			TraesCS3A02G462900	Thioredoxin-like_sf
			TraesCS3A02G463200	Glutaredoxin
			TraesCS3A02G463200	GlrX-like_pln_2
			TraesCS3A02G463200	Thioredoxin-like_sf
			TraesCS3A02G464600
			TraesCS3A02G462300	CASP_dom
			TraesCS3A02G462300	CASPL-5
			TraesCS3A02G466900	F-box-assoc_dom_typ3
			TraesCS3A02G464200	DUF295
			TraesCS3A02G464200	F-box-like_dom_sf
			TraesCS3A02G466800
			TraesCS3A02G465300	F-box_dom
			TraesCS3A02G465300	Gal_Oxase/kelch_b-propeller
			TraesCS3A02G465300	F-box-assoc_dom_typ3
			TraesCS3A02G465300	F-box-assoc_interact_dom
			TraesCS3A02G465300	F-box-like_dom_sf
			TraesCS3A02G462500	Glutaredoxin
			TraesCS3A02G462500	GlrX-like_pln_2
			TraesCS3A02G462500	Thioredoxin-like_sf
			TraesCS3A02G466500
			TraesCS3A02G464100	DUF295
			TraesCS3A02G466400	Cyt_P450
			TraesCS3A02G466400	Cyt_P450_E_grp-I
			TraesCS3A02G466400	Cyt_P450_CS
			TraesCS3A02G466400	Cyt_P450_sf
			TraesCS3A02G462200	Glutaredoxin
			TraesCS3A02G462200	GlrX-like_pln_2
			TraesCS3A02G462200	Thioredoxin-like_sf
			TraesCS3A02G465100	Ankyrin_rpt
			TraesCS3A02G465100	TPR-like_helical_dom_sf
			TraesCS3A02G465100	TPR_repeat
			TraesCS3A02G465100	Ankyrin_rpt-contain_sf
			TraesCS3A02G465900	F-box-assoc_dom_typ3
			TraesCS3A02G465900	F-box-assoc_interact_dom
			TraesCS3A02G467100	ENTH_VHS
			TraesCS3A02G467100	UVSSA
			TraesCS3A02G463500	Fungal_lipase-like
			TraesCS3A02G463500	AB_hydrolase
			TraesCS3A02G462600	F-box_dom
			TraesCS3A02G462600	F-box-assoc_interact_dom
			TraesCS3A02G462600	F-box-like_dom_sf
			TraesCS3A02G465000	DUF6598
			TraesCS3A02G466700	Hyethyz_kinase
			TraesCS3A02G466700	Ribokinase-like
			TraesCS3A02G465800	RNA_pol_II_repeat_euk
			TraesCS3A02G465800	Agenet-like_dom
			TraesCS3A02G465800	Agenet_dom_plant
			TraesCS3A02G466100	Znf_GRF
			TraesCS3A02G462700
			TraesCS3A02G464000
			TraesCS3A02G463700	DUF716
			TraesCS3A02G464300	DUF295
			TraesCS3A02G464300	F-box-like_dom_sf
			TraesCS3A02G464500	F-box_dom
			TraesCS3A02G464500	F-box-assoc_dom_typ3
			TraesCS3A02G464500	F-box-assoc_interact_dom
			TraesCS3A02G464500	F-box-like_dom_sf
			TraesCS3A02G465700
			TraesCS3A02G467200	DUF295
			TraesCS3A02G463300
			TraesCS3A02G462400
			TraesCS3A02G467500	DUF295
			TraesCS3A02G465200	F-box_dom
			TraesCS3A02G465200	F-box-assoc_dom_typ3
			TraesCS3A02G465200	F-box-assoc_interact_dom
			TraesCS3A02G465200	F-box-like_dom_sf
			TraesCS3A02G464700	DUF295
			TraesCS3A02G464900	F-box_dom
			TraesCS3A02G464900	F-box-assoc_dom_typ1
			TraesCS3A02G464900	F-box-assoc_interact_dom
			TraesCS3A02G464900	F-box-like_dom_sf
			TraesCS3A02G464400	SET_dom
			TraesCS3A02G464400	Rubisco_LSMT_subst-bd
			TraesCS3A02G464400	Rubisco_LSMT_subst-bd_sf
			TraesCS3A02G467300	Znf_RING
			TraesCS3A02G467300	Znf_RING/FYVE/PHD
			TraesCS3A02G467300	E3_ubiquit_lig_Bre1
			TraesCS3A02G467300	Znf_RING_CS
			TraesCS3A02G463000	Glutaredoxin
			TraesCS3A02G463000	GlrX-like_pln_2
			TraesCS3A02G463000	Thioredoxin-like_sf
			TraesCS3A02G463400	Prot_kinase_dom
			TraesCS3A02G463400	Ser-Thr/Tyr_kinase_cat_dom
			TraesCS3A02G463400	Ser/Thr_kinase_AS
			TraesCS3A02G463400	Kinase-like_dom_sf
			TraesCS3A02G463400	Protein_kinase_ATP_BS
			TraesCS3A02G461900	Glutaredoxin
			TraesCS3A02G461900	GlrX-like_pln_2
			TraesCS3A02G461900	Thioredoxin-like_sf
10	Chr3A_HB98	Chr3A:710602814-710771071	TraesCS3A02G478300	K+_transporter
			TraesCS3A02G478500	Leu-rich_rpt
			TraesCS3A02G478500	LRR_N_plant-typ
			TraesCS3A02G478500	LRR_dom_sf
			TraesCS3A02G478400	CASP_dom
11	Chr3A_HB100	Chr3A:713210829-714298386	TraesCS3A02G483400	B3_DNA-bd
			TraesCS3A02G483400	DNA-bd_pseudobarrel_sf
			TraesCS3A02G483400	REM16-like
			TraesCS3A02G484700	AA/rel_permease1
			TraesCS3A02G484200	Peptidase_C48_C
			TraesCS3A02G484200	Papain-like_cys_pep_sf
			TraesCS3A02G482900	DUF538
			TraesCS3A02G482900	At5g01610-like
			TraesCS3A02G483100	Glyco_hydro_17
			TraesCS3A02G483100	Glycoside_hydrolase_SF
			TraesCS3A02G483100	Glyco_hydro_17_plant
			TraesCS3A02G483700	Glyco_hydro_17
			TraesCS3A02G483700	Glycoside_hydrolase_SF
			TraesCS3A02G483700	Glyco_hydro_17_plant
			TraesCS3A02G484500	Histone_H3/CENP-A
			TraesCS3A02G484500	Histone_H2A/H2B/H3
			TraesCS3A02G484500	Histone-fold
			TraesCS3A02G484000	F-box_dom
			TraesCS3A02G484000	F-box-like_dom_sf
			TraesCS3A02G484400	Annexin
			TraesCS3A02G484400	Annexin_repeat_CS
			TraesCS3A02G484400	Annexin_repeat
			TraesCS3A02G484400	Annexin_sf
			TraesCS3A02G482600	DUF295
			TraesCS3A02G483000	Glyco_hydro_17
			TraesCS3A02G483000	Glycoside_hydrolase_SF
			TraesCS3A02G483000	Glyco_hydro_17_plant
			TraesCS3A02G484300
			TraesCS3A02G482800	DUF538
			TraesCS3A02G482800	At5g01610-like
			TraesCS3A02G483300	Znf_TTF
			TraesCS3A02G483600	Glyco_hydro_17
			TraesCS3A02G483600	Glycoside_hydrolase_SF
			TraesCS3A02G483600	Glyco_hydro_17_plant
			TraesCS3A02G484100	AAA+_ATPase
			TraesCS3A02G484100	DNA_recomb/repair_RecA
			TraesCS3A02G484100	RecA_monomer-monomer_interface
			TraesCS3A02G484100	RecA_ATP-bd
			TraesCS3A02G484100	RecA_C
			TraesCS3A02G484100	P-loop_NTPase
			TraesCS3A02G483500	B3_DNA-bd
			TraesCS3A02G483500	DNA-bd_pseudobarrel_sf
			TraesCS3A02G483500	REM16-like
			TraesCS3A02G484600	AA/rel_permease1
			TraesCS3A02G483900
			TraesCS3A02G483200	B3_DNA-bd
			TraesCS3A02G483200	DNA-bd_pseudobarrel_sf
			TraesCS3A02G483200	REM16-like
			TraesCS3A02G482700	DUF538
			TraesCS3A02G482700	At5g01610-like
			TraesCS3A02G483800	Glyco_hydro_17
			TraesCS3A02G483800	Glycoside_hydrolase_SF
			TraesCS3A02G483800	Glyco_hydro_17_plant
12	Chr3B_HB123	Chr3B:736134234-737117265	TraesCS3B02G489700	Cu-oxidase
			TraesCS3B02G489700	Cu_oxidase_Cu_BS
			TraesCS3B02G489700	Cupredoxin
			TraesCS3B02G489700	Cupredoxin
			TraesCS3B02G489700	Cupredoxin
			TraesCS3B02G489700	Cupredoxin
			TraesCS3B02G489700	Cupredoxin
			TraesCS3B02G489700	Cupredoxin
			TraesCS3B02G489700	Cu-oxidase_C
			TraesCS3B02G489700	Cu-oxidase_N
			TraesCS3B02G489700	Laccase
			TraesCS3B02G489700	Cu_oxidase_CS
			TraesCS3B02G489700	CuRO_2_LCC
			TraesCS3B02G489700	CuRO_1_LCC
			TraesCS3B02G489700	CuRO_3_LCC
			TraesCS3B02G489700	Cu-oxidase_fam
			TraesCS3B02G489900
			TraesCS3B02G490600	Glutathione_S-Trfase_N
			TraesCS3B02G490600	Glutathione_S-Trfase_N
			TraesCS3B02G490600	GST_C
			TraesCS3B02G490600	Glutathione-S-Trfase_C-like
			TraesCS3B02G490600	GST_Phi_C
			TraesCS3B02G490600	Thioredoxin-like_sf
			TraesCS3B02G490600	Glutathione-S-Trfase_C_sf
			TraesCS3B02G490600	Glutathione_S-Trfase
			TraesCS3B02G490600	Glutathione_S-Trfase_N
			TraesCS3B02G490600	Glutathione_S-Trfase_N
			TraesCS3B02G490600	GST_C
			TraesCS3B02G490600	Glutathione-S-Trfase_C-like
			TraesCS3B02G490600	GST_Phi_C
			TraesCS3B02G490600	Thioredoxin-like_sf
			TraesCS3B02G490600	Glutathione-S-Trfase_C_sf
			TraesCS3B02G490600	Glutathione_S-Trfase_N
			TraesCS3B02G490600	Glutathione_S-Trfase_N
			TraesCS3B02G490600	GST_C
			TraesCS3B02G490600	Glutathione-S-Trfase_C-like
			TraesCS3B02G490600	GST_Phi_C
			TraesCS3B02G490600	Thioredoxin-like_sf
			TraesCS3B02G490600	Glutathione-S-Trfase_C_sf
			TraesCS3B02G490600	Glutathione_S-Trfase
			TraesCS3B02G490800	DUF594
			TraesCS3B02G490800	DUF4220
			TraesCS3B02G490800	DUF594
			TraesCS3B02G490800	DUF4220
			TraesCS3B02G489600
			TraesCS3B02G490300	Prot_kinase_dom
			TraesCS3B02G490300	Prot_kinase_dom
			TraesCS3B02G490300	Legume_lectin_dom
			TraesCS3B02G490300	Legume_lectin_dom
			TraesCS3B02G490300	Ser-Thr/Tyr_kinase_cat_dom
			TraesCS3B02G490300	Ser/Thr_kinase_AS
			TraesCS3B02G490300	Kinase-like_dom_sf
			TraesCS3B02G490300	ConA-like_dom_sf
			TraesCS3B02G490300	Protein_kinase_ATP_BS
			TraesCS3B02G490300	Lectin_legB_Mn/Ca_BS
			TraesCS3B02G490700	DUF594
			TraesCS3B02G490700	DUF4220
			TraesCS3B02G490200
			TraesCS3B02G490400	Glutathione_S-Trfase_N
			TraesCS3B02G490400	Glutathione_S-Trfase_N
			TraesCS3B02G490400	GST_C
			TraesCS3B02G490400	Glutathione-S-Trfase_C-like
			TraesCS3B02G490400	Thioredoxin-like_sf
			TraesCS3B02G490400	Glutathione-S-Trfase_C_sf
			TraesCS3B02G490900	WD40_repeat
			TraesCS3B02G490900	WD40_repeat
			TraesCS3B02G490900	WD40_repeat
			TraesCS3B02G490900	WD40_repeat
			TraesCS3B02G490900	WD40_repeat
			TraesCS3B02G490900	WD40_repeat
			TraesCS3B02G490900	WD40_repeat
			TraesCS3B02G490900	WD40/YVTN_repeat-like_dom_sf
			TraesCS3B02G490900	WD40_repeat_dom_sf
			TraesCS3B02G490100
			TraesCS3B02G490000	Prot_kinase_dom
			TraesCS3B02G490000	Prot_kinase_dom
			TraesCS3B02G490000	Legume_lectin_dom
			TraesCS3B02G490000	Legume_lectin_dom
			TraesCS3B02G490000	Ser-Thr/Tyr_kinase_cat_dom
			TraesCS3B02G490000	Ser/Thr_kinase_AS
			TraesCS3B02G490000	Kinase-like_dom_sf
			TraesCS3B02G490000	ConA-like_dom_sf
			TraesCS3B02G490000	Protein_kinase_ATP_BS
			TraesCS3B02G489800	Cu-oxidase
			TraesCS3B02G489800	Cu_oxidase_Cu_BS
			TraesCS3B02G489800	Cupredoxin
			TraesCS3B02G489800	Cupredoxin
			TraesCS3B02G489800	Cupredoxin
			TraesCS3B02G489800	Cupredoxin
			TraesCS3B02G489800	Cupredoxin
			TraesCS3B02G489800	Cupredoxin
			TraesCS3B02G489800	Cu-oxidase_C
			TraesCS3B02G489800	Cu-oxidase_N
			TraesCS3B02G489800	Laccase
			TraesCS3B02G489800	Cu_oxidase_CS
			TraesCS3B02G489800	CuRO_2_LCC
			TraesCS3B02G489800	CuRO_1_LCC
			TraesCS3B02G489800	CuRO_3_LCC
			TraesCS3B02G489800	Cu-oxidase_fam
			TraesCS3B02G491000	F-box_dom
			TraesCS3B02G491000	F-box_dom
			TraesCS3B02G491000	F-box-assoc_interact_dom
			TraesCS3B02G491000	F-box-like_dom_sf
			TraesCS3B02G491000	FBXO31/39
13	Chr3D_HB11	Chr3D:5760912-6141995	TraesCS3D02G016400	MATE_fam
			TraesCS3D02G016400	MATE_fam
			TraesCS3D02G016400	MATE_fam
			TraesCS3D02G016400	MATE_euk
			TraesCS3D02G016500	Aromatic_Lyase
			TraesCS3D02G016500	Aromatic_Lyase
			TraesCS3D02G016500	Aromatic_Lyase
			TraesCS3D02G016500	Phe_NH3-lyase
			TraesCS3D02G016500	L-Aspartase-like
			TraesCS3D02G016500	Phe_NH3-lyase_shielding_dom_sf
			TraesCS3D02G016500	Fumarase/histidase_N
			TraesCS3D02G016600	SKP1-like
			TraesCS3D02G016600	SKP1/BTB/POZ_sf
			TraesCS3D02G016600	SKP1/BTB/POZ_sf
			TraesCS3D02G016600	Skp1_comp_dimer
			TraesCS3D02G016600	Skp1_comp_POZ
			TraesCS3D02G016600	SKP1
			TraesCS3D02G016600	SKP1
			TraesCS3D02G016600	SKP1-like_dim_sf
			TraesCS3D02G016700
			TraesCS3D02G016800	Znf_SIAH
			TraesCS3D02G016800	Znf_RING/FYVE/PHD
			TraesCS3D02G016800	7-in-absentia-prot_TRAF-dom
			TraesCS3D02G016800	SINL_plant
			TraesCS3D02G016900	Znf_SIAH
			TraesCS3D02G016900	Znf_RING/FYVE/PHD
			TraesCS3D02G016900	SINL_plant
			TraesCS3D02G017000	Znf_SIAH
			TraesCS3D02G017000	Znf_RING/FYVE/PHD
			TraesCS3D02G017000	7-in-absentia-prot_TRAF-dom
			TraesCS3D02G017000	SINL_plant
			TraesCS3D02G017100	Znf_SIAH
			TraesCS3D02G017100	Znf_RING/FYVE/PHD
			TraesCS3D02G017100	7-in-absentia-prot_TRAF-dom
			TraesCS3D02G017100	SINL_plant
			TraesCS3D02G017200	LACT/PDAT_acylTrfase
			TraesCS3D02G017200	AB_hydrolase
			TraesCS3D02G017200	AB_hydrolase
			TraesCS3D02G017300	Znf_RING
			TraesCS3D02G017300	Znf_SIAH
			TraesCS3D02G017300	Znf_RING/FYVE/PHD
			TraesCS3D02G017300	SINL_plant
			TraesCS3D02G017400	Znf_SIAH
			TraesCS3D02G017400	Znf_RING/FYVE/PHD
			TraesCS3D02G017400	Znf_SIAH
			TraesCS3D02G017400	Znf_RING/FYVE/PHD
			TraesCS3D02G017500
			TraesCS3D02G017600	Alkb
			TraesCS3D02G017600	Oxoglu/Fe-dep_dioxygenase
			TraesCS3D02G017600	AlkB-like
			TraesCS3D02G017600	AlkB-like_sf
			TraesCS3D02G017700	bHLH_dom
			TraesCS3D02G017700	bHLH_dom
			TraesCS3D02G017700	bHLH_dom
			TraesCS3D02G017700	HLH_DNA-bd_sf
			TraesCS3D02G017700	HLH_DNA-bd_sf
			TraesCS3D02G017700	AIB/MYC-like
			TraesCS3D02G017700	bHLH_dom
			TraesCS3D02G017700	bHLH_dom
			TraesCS3D02G017700	bHLH_dom
			TraesCS3D02G017700	HLH_DNA-bd_sf
			TraesCS3D02G017700	HLH_DNA-bd_sf
			TraesCS3D02G017700	AIB/MYC-like
			TraesCS3D02G017800	SLAC1/Mae1/Ssu1/TehA
			TraesCS3D02G017800	SLAC/SLAH
			TraesCS3D02G017800	Voltage-dep_anion_channel_sf
			TraesCS3D02G017900	Znf_SIAH
			TraesCS3D02G017900	Znf_RING/FYVE/PHD
			TraesCS3D02G017900	SINL_plant
			TraesCS3D02G018000	Znf_SIAH
			TraesCS3D02G018000	Znf_RING/FYVE/PHD
			TraesCS3D02G018000	SINL_plant
			TraesCS3D02G018100	Znf_SIAH
			TraesCS3D02G018100	Znf_RING/FYVE/PHD
			TraesCS3D02G018100	7-in-absentia-prot_TRAF-dom
14	Chr4A_HB10	Chr4A:29387604-29625559	TraesCS4A02G037400
15	Chr4A_HB74	Chr4A:708958917-710176236	TraesCS4A02G440200	LEA_1
			TraesCS4A02G440200	LEA_1
			TraesCS4A02G441100
			TraesCS4A02G441000
			TraesCS4A02G441400	Znf_RING
			TraesCS4A02G441400	Znf_RING
			TraesCS4A02G441400	Znf_RING
			TraesCS4A02G441400	Znf_RING/FYVE/PHD
			TraesCS4A02G441400	BB
			TraesCS4A02G440500	POT_fam
			TraesCS4A02G440500	PTR2_symporter_CS
			TraesCS4A02G440500	MFS_trans_sf
			TraesCS4A02G440500	MFS_trans_sf
			TraesCS4A02G441700	Peptidase_aspartic_dom_sf
			TraesCS4A02G441700	Peptidase_aspartic_dom_sf
			TraesCS4A02G441700	Peptidase_aspartic_dom_sf
			TraesCS4A02G441700	TAXi_C
			TraesCS4A02G441700	TAXi_N
			TraesCS4A02G441700	PEPTIDASE_A1
			TraesCS4A02G441700	Pepsin-like_plant
			TraesCS4A02G441500	LIM-bd/SEUSS
			TraesCS4A02G441500	LIM-bd/SEUSS
			TraesCS4A02G440100	DUF1618
			TraesCS4A02G440000
			TraesCS4A02G440400	POT_fam
			TraesCS4A02G440400	PTR2_symporter_CS
			TraesCS4A02G440400	MFS_trans_sf
			TraesCS4A02G440400	MFS_trans_sf
			TraesCS4A02G441800	DUF674
			TraesCS4A02G441800	DUF674
			TraesCS4A02G441800	DUF674
			TraesCS4A02G441900	DUF674
			TraesCS4A02G441900	DUF674
			TraesCS4A02G441900	DUF674
			TraesCS4A02G441600	Prot_kinase_dom
			TraesCS4A02G441600	Ser-Thr/Tyr_kinase_cat_dom
			TraesCS4A02G441600	Ser/Thr_kinase_AS
			TraesCS4A02G441600	Kinase-like_dom_sf
			TraesCS4A02G441600	Protein_kinase_ATP_BS
			TraesCS4A02G441600	Malectin-like_Carb-bd_dom
			TraesCS4A02G441600	ANXUR1-like
			TraesCS4A02G440300	POT_fam
			TraesCS4A02G440300	MFS_trans_sf
			TraesCS4A02G440300	MFS_trans_sf
			TraesCS4A02G439900	Znf-XS_domain
			TraesCS4A02G441200
			TraesCS4A02G440900
			TraesCS4A02G440600	POT_fam
			TraesCS4A02G440600	PTR2_symporter_CS
			TraesCS4A02G440600	MFS_trans_sf
			TraesCS4A02G440600	MFS_trans_sf
			TraesCS4A02G440700	POT_fam
			TraesCS4A02G440700	PTR2_symporter_CS
			TraesCS4A02G440700	MFS_trans_sf
			TraesCS4A02G440700	MFS_trans_sf
16	Chr4B_HB68	Chr4B:652962151-653446105	TraesCS4B02G364900	HLH_DNA-bd_sf
			TraesCS4B02G364900	HLH_DNA-bd_sf
			TraesCS4B02G364900	HLH_DNA-bd_sf
			TraesCS4B02G364900	HLH_DNA-bd_sf
			TraesCS4B02G364900	HLH_DNA-bd_sf
			TraesCS4B02G364900	HLH_DNA-bd_sf
			TraesCS4B02G364800	bHLH_dom
			TraesCS4B02G364800	bHLH_dom
			TraesCS4B02G364800	bHLH_dom
			TraesCS4B02G364800	HLH_DNA-bd_sf
			TraesCS4B02G364800	HLH_DNA-bd_sf
			TraesCS4B02G364800	AIB/MYC-like
			TraesCS4B02G365400	NB-ARC
			TraesCS4B02G365400	Leu-rich_rpt_typical-subtyp
			TraesCS4B02G365400	Leu-rich_rpt_typical-subtyp
			TraesCS4B02G365400	Leu-rich_rpt_typical-subtyp
			TraesCS4B02G365400	P-loop_NTPase
			TraesCS4B02G365400	P-loop_NTPase
			TraesCS4B02G365400	LRR_dom_sf
			TraesCS4B02G365400	LRR_dom_sf
			TraesCS4B02G365400	WH-like_DNA-bd_sf
			TraesCS4B02G365400	Apaf_helical
			TraesCS4B02G365400	Disease_R_plants
			TraesCS4B02G365300	FBD
			TraesCS4B02G365300	F-box-like_dom_sf
			TraesCS4B02G364700	Tify_dom
			TraesCS4B02G364700	Tify_dom
			TraesCS4B02G364700	CCT_CS
			TraesCS4B02G364700	TIFY/JAZ
			TraesCS4B02G365100	Cyt_P450
			TraesCS4B02G365100	Cyt_P450
			TraesCS4B02G365100	Cyt_P450
			TraesCS4B02G365100	Cyt_P450
			TraesCS4B02G365100	Cyt_P450_E_grp-I
			TraesCS4B02G365100	Cyt_P450_E_grp-I
			TraesCS4B02G365100	Cyt_P450_E_grp-I
			TraesCS4B02G365100	Cyt_P450_E_grp-I
			TraesCS4B02G365100	Cyt_P450_E_grp-I
			TraesCS4B02G365100	Cyt_P450_E_grp-I
			TraesCS4B02G365100	Cyt_P450_E_grp-I
			TraesCS4B02G365100	Cyt_P450_E_grp-I
			TraesCS4B02G365100	Cyt_P450_E_grp-I
			TraesCS4B02G365100	Cyt_P450_CS
			TraesCS4B02G365100	Cyt_P450_sf
			TraesCS4B02G365100	Cyt_P450_sf
			TraesCS4B02G365600	bHLH_dom
			TraesCS4B02G365600	HLH_DNA-bd_sf
			TraesCS4B02G365600	HLH_DNA-bd_sf
			TraesCS4B02G365600	bHLH_dom
			TraesCS4B02G365600	HLH_DNA-bd_sf
			TraesCS4B02G365600	HLH_DNA-bd_sf
			TraesCS4B02G365600	bHLH_dom
			TraesCS4B02G365600	HLH_DNA-bd_sf
			TraesCS4B02G365600	HLH_DNA-bd_sf
			TraesCS4B02G365000	ABC_transporter-like_ATP-bd
			TraesCS4B02G365000	ABC_transporter-like_ATP-bd
			TraesCS4B02G365000	AAA+_ATPase
			TraesCS4B02G365000	ABC_transporter-like_CS
			TraesCS4B02G365000	ABCA
			TraesCS4B02G365000	P-loop_NTPase
			TraesCS4B02G365000	P-loop_NTPase
			TraesCS4B02G365000	ABC_transporter-like_ATP-bd
			TraesCS4B02G365000	ABC_transporter-like_ATP-bd
			TraesCS4B02G365000	AAA+_ATPase
			TraesCS4B02G365000	ABC_transporter-like_CS
			TraesCS4B02G365000	ABCA
			TraesCS4B02G365000	P-loop_NTPase
			TraesCS4B02G365000	P-loop_NTPase
			TraesCS4B02G365200	F-box_dom
			TraesCS4B02G365200	LRR_dom_sf
			TraesCS4B02G365200	F-box-like_dom_sf
			TraesCS4B02G365500	Pentatricopeptide_repeat
			TraesCS4B02G365500	Pentatricopeptide_repeat
			TraesCS4B02G365500	Pentatricopeptide_repeat
			TraesCS4B02G365500	Pentatricopeptide_repeat
			TraesCS4B02G365500	Pentatricopeptide_repeat
			TraesCS4B02G365500	Pentatricopeptide_repeat
			TraesCS4B02G365500	Pentatricopeptide_repeat
			TraesCS4B02G365500	Pentatricopeptide_repeat
			TraesCS4B02G365500	TPR-like_helical_dom_sf
			TraesCS4B02G365500	TPR-like_helical_dom_sf
			TraesCS4B02G365500	TPR-like_helical_dom_sf
17	Chr5A_HB4	Chr5A:6894902-7493176	TraesCS5A02G010600	CASP_dom
			TraesCS5A02G010700	NADH_UbQ/plastoQ_OxRdtase_su6
			TraesCS5A02G010700	Nuo/plastoQ_OxRdtase_6_NuoJ
			TraesCS5A02G010800	Glyco_trans_14
			TraesCS5A02G010800	BC10-like
			TraesCS5A02G010900	VQ
			TraesCS5A02G010900	VQ29
			TraesCS5A02G011000	Ankyrin_rpt
			TraesCS5A02G011000	Ankyrin_rpt
			TraesCS5A02G011000	Ankyrin_rpt
			TraesCS5A02G011000	Ankyrin_rpt
			TraesCS5A02G011000	Ankyrin_rpt
			TraesCS5A02G011000	Ankyrin_rpt
			TraesCS5A02G011000	Ankyrin_rpt
			TraesCS5A02G011000	Ankyrin_rpt
			TraesCS5A02G011000	Ankyrin_rpt
			TraesCS5A02G011000	Ankyrin_rpt
			TraesCS5A02G011000	Ankyrin_rpt
			TraesCS5A02G011000	Ankyrin_rpt
			TraesCS5A02G011000	Ankyrin_rpt
			TraesCS5A02G011000	Ankyrin_rpt
			TraesCS5A02G011000	TPR-like_helical_dom_sf
			TraesCS5A02G011000	TPR-like_helical_dom_sf
			TraesCS5A02G011000	TPR_repeat
			TraesCS5A02G011000	TPR_repeat
			TraesCS5A02G011000	TPR_repeat
			TraesCS5A02G011000	TPR_repeat
			TraesCS5A02G011000	Ankyrin_rpt-contain_sf
			TraesCS5A02G011000	Ankyrin_rpt-contain_sf
			TraesCS5A02G011000	Ankyrin_rpt-contain_sf
			TraesCS5A02G011000	Ankyrin_rpt
			TraesCS5A02G011000	Ankyrin_rpt
			TraesCS5A02G011000	Ankyrin_rpt
			TraesCS5A02G011000	Ankyrin_rpt
			TraesCS5A02G011000	Ankyrin_rpt
			TraesCS5A02G011000	Ankyrin_rpt
			TraesCS5A02G011000	Ankyrin_rpt
			TraesCS5A02G011000	Ankyrin_rpt
			TraesCS5A02G011000	Ankyrin_rpt
			TraesCS5A02G011000	Ankyrin_rpt
			TraesCS5A02G011000	Ankyrin_rpt
			TraesCS5A02G011000	Ankyrin_rpt
			TraesCS5A02G011000	Ankyrin_rpt
			TraesCS5A02G011000	Ankyrin_rpt
			TraesCS5A02G011000	Ankyrin_rpt
			TraesCS5A02G011000	TPR-like_helical_dom_sf
			TraesCS5A02G011000	TPR-like_helical_dom_sf
			TraesCS5A02G011000	TPR_repeat
			TraesCS5A02G011000	TPR_repeat
			TraesCS5A02G011000	TPR_repeat
			TraesCS5A02G011000	TPR_repeat
			TraesCS5A02G011000	Ankyrin_rpt-contain_sf
			TraesCS5A02G011000	Ankyrin_rpt-contain_sf
			TraesCS5A02G011100	SSU_processome_Utp12
			TraesCS5A02G011200	Peroxin-3
			TraesCS5A02G011200	Peroxin-3
			TraesCS5A02G011300	bZIP
			TraesCS5A02G011300	bZIP
			TraesCS5A02G011300	bZIP
18	Chr5A_HB29	Chr5A:382294092-382769155	TraesCS5A02G182600	Sugar/inositol_transpt
			TraesCS5A02G182600	Sugar/inositol_transpt
			TraesCS5A02G182600	Sugar/inositol_transpt
			TraesCS5A02G182600	Sugar/inositol_transpt
			TraesCS5A02G182600	Sugar/inositol_transpt
			TraesCS5A02G182600	Sugar/inositol_transpt
			TraesCS5A02G182600	MFS_sugar_transport-like
			TraesCS5A02G182600	Sugar_transporter_CS
			TraesCS5A02G182600	Sugar_transporter_CS
			TraesCS5A02G182600	MFS_dom
			TraesCS5A02G182600	MFS_trans_sf
			TraesCS5A02G182600	MFS_trans_sf
			TraesCS5A02G182600	MFS_STP/MST-like_plant
			TraesCS5A02G182600	STP/PLT_plant
			TraesCS5A02G182700
			TraesCS5A02G182800	UBQ-conjugat_E2
			TraesCS5A02G182800	UBQ-conjugat_E2
			TraesCS5A02G182800	UBQ-conjugat_E2
			TraesCS5A02G182800	UBQ-conjugating_enzyme/RWD
			TraesCS5A02G182800	UBQ-conjugating_enzyme/RWD
			TraesCS5A02G182800	UBQ-conjugating_AS
			TraesCS5A02G182900	NUDIX_hydrolase_dom
			TraesCS5A02G182900	NUDIX_hydrolase_dom
			TraesCS5A02G182900	NUDIX_hydrolase-like_dom_sf
			TraesCS5A02G182900	DUF4743
			TraesCS5A02G183100	UDP_G4E
			TraesCS5A02G183100	UDP_G4E
			TraesCS5A02G183100	NAD(P)-bd_dom
			TraesCS5A02G183100	NAD(P)-bd_dom_sf
			TraesCS5A02G183200	Znf_RING
			TraesCS5A02G183200	Znf_RING
			TraesCS5A02G183200	Znf_RING-CH
			TraesCS5A02G183200	Znf_RING/FYVE/PHD
19	Chr5B_HB47	Chr5B:422408166-422654695	TraesCS5B02G242700	DUF547
			TraesCS5B02G242700	MIP1_Leuzipper
			TraesCS5B02G242700	DUF547
			TraesCS5B02G242700	MIP1_Leuzipper
			TraesCS5B02G242700	DUF547
			TraesCS5B02G242700	MIP1_Leuzipper
			TraesCS5B02G242700	DUF547
			TraesCS5B02G242700	MIP1_Leuzipper
			TraesCS5B02G242800	MIZ1-like_pln
			TraesCS5B02G242800	MIZ1-like_pln
20	Chr5B_HB69	Chr5B:502016122-513647963	TraesCS5B02G323300	Glyco_hydro_9
			TraesCS5B02G323300	6-hairpin_glycosidase_sf
			TraesCS5B02G323300	6hp_glycosidase-like_sf
			TraesCS5B02G323300	Glyco_hydro_9_His_AS
			TraesCS5B02G318100	Cyt_P450
			TraesCS5B02G318100	Cyt_P450_E_grp-I
			TraesCS5B02G318100	Cyt_P450_CS
			TraesCS5B02G318100	Cyt_P450_sf
			TraesCS5B02G318600	Cyt_P450
			TraesCS5B02G318600	Cyt_P450_E_grp-I
			TraesCS5B02G318600	Cyt_P450_CS
			TraesCS5B02G318600	Cyt_P450_sf
			TraesCS5B02G327200	MATE_fam
			TraesCS5B02G325500
			TraesCS5B02G328500	Thaumatin
			TraesCS5B02G328500	Osmotin/thaumatin-like_sf
			TraesCS5B02G323900	ER_ret_rcpt
			TraesCS5B02G318900	Glyco_trans_2-like
			TraesCS5B02G318900	Nucleotide-diphossugar_trans
			TraesCS5B02G318900	DPM1-like
			TraesCS5B02G327800	Asp/Asn-tRNA-synth_IIb
			TraesCS5B02G327800	Aa-tRNA-synt_II
			TraesCS5B02G327800	Asp-tRNA_synthase_2
			TraesCS5B02G327800	aa-tRNA-synth_II
			TraesCS5B02G327800	NA-bd_OB-fold
			TraesCS5B02G327800	aa-tRNA-synth_II/BPL/LPL
			TraesCS5B02G322200
			TraesCS5B02G321700	Calcineurin-like_PHP_ApaH
			TraesCS5B02G321700	Pesterase_At2g46
			TraesCS5B02G321700	Metallo-depent_PP-like
			TraesCS5B02G326100	NB-ARC
			TraesCS5B02G326100	TF_GRAS
			TraesCS5B02G326100	P-loop_NTPase
			TraesCS5B02G326100	LRR_dom_sf
			TraesCS5B02G326100	WH-like_DNA-bd_sf
			TraesCS5B02G326100	Rx_N
			TraesCS5B02G326400	NB-ARC
			TraesCS5B02G326400	TF_GRAS
			TraesCS5B02G326400	P-loop_NTPase
			TraesCS5B02G326400	LRR_dom_sf
			TraesCS5B02G326400	WH-like_DNA-bd_sf
			TraesCS5B02G326400	Rx_N
			TraesCS5B02G318800	UDP_glucos_trans
			TraesCS5B02G318800	UDP_glycos_trans_CS
			TraesCS5B02G322900	Chloro_AB-bd_pln
			TraesCS5B02G322900	Chloroa_b-bind
			TraesCS5B02G323400	Seipin
			TraesCS5B02G322400	Thaumatin
			TraesCS5B02G322400	DUF6598
			TraesCS5B02G320600	Pentatricopeptide_repeat
			TraesCS5B02G320600	TPR-like_helical_dom_sf
			TraesCS5B02G321300
			TraesCS5B02G325000	F-box_dom
			TraesCS5B02G325000	DUF295
			TraesCS5B02G325000	F-box-like_dom_sf
			TraesCS5B02G323600	Root_cap
			TraesCS5B02G323500	Peptidase_C48_C
			TraesCS5B02G323500	Papain-like_cys_pep_sf
			TraesCS5B02G324700
			TraesCS5B02G325100	DUF1442
			TraesCS5B02G321500	Calcineurin-like_PHP_ApaH
			TraesCS5B02G321500	Pesterase_At2g46
			TraesCS5B02G321500	Metallo-depent_PP-like
			TraesCS5B02G329100	Scorpion_toxin-like
			TraesCS5B02G329100	Defensin_plant
			TraesCS5B02G329100	Scorpion_toxin-like_sf
			TraesCS5B02G319500	Mei2-like_Rrm_C
			TraesCS5B02G319500	RBD_domain_sf
			TraesCS5B02G320500	Sig_transdc_resp-reg_receiver
			TraesCS5B02G320500	CCT_domain
			TraesCS5B02G320500	CheY-like_superfamily
			TraesCS5B02G320500	ARR-like
			TraesCS5B02G321800	ClpA/B
			TraesCS5B02G321800	AAA+_ATPase
			TraesCS5B02G321800	ATPase_AAA_core
			TraesCS5B02G321800	Clp_R_dom
			TraesCS5B02G321800	ClpA/B_CS1
			TraesCS5B02G321800	Clp_ATPase_C
			TraesCS5B02G321800	P-loop_NTPase
			TraesCS5B02G321800	ClpA/B_CS2
			TraesCS5B02G321800	Clp_N_dom_sf
			TraesCS5B02G321800	ClpA/ClpB_AAA_lid
			TraesCS5B02G319200
			TraesCS5B02G327000	F-box_dom
			TraesCS5B02G327000	F-box-assoc_dom_typ3
			TraesCS5B02G327000	Kelch-typ_b-propeller
			TraesCS5B02G327000	F-box-assoc_interact_dom
			TraesCS5B02G327000	F-box-like_dom_sf
			TraesCS5B02G319600	Znf_LRP1
			TraesCS5B02G319600	SHI_C
			TraesCS5B02G319600	SHI
			TraesCS5B02G329300	Calcineurin-like_PHP_ApaH
			TraesCS5B02G329300	Purple_acid_Pase-like_N
			TraesCS5B02G329300	Purple_acid_Pase_N
			TraesCS5B02G329300	Purple_acid_PPase_C_dom
			TraesCS5B02G329300	Metallo-depent_PP-like
			TraesCS5B02G329300	PPA-like
			TraesCS5B02G329300	MPP_PAP
			TraesCS5B02G325300	DUF1442
			TraesCS5B02G327300
			TraesCS5B02G324900	MATH/TRAF_dom
			TraesCS5B02G324900	TRAF-like
			TraesCS5B02G324900	BPM1-6
			TraesCS5B02G328100	Leu-rich_rpt
			TraesCS5B02G328100	Leu-rich_rpt_typical-subtyp
			TraesCS5B02G328100	LRR_dom_sf
			TraesCS5B02G329500	Pat1-like
			TraesCS5B02G325800	Znf_RING
			TraesCS5B02G325800	Znf_RING/FYVE/PHD
			TraesCS5B02G325800	AtBBR-like
			TraesCS5B02G324500	EGF-type_Asp/Asn_hydroxyl_site
			TraesCS5B02G324500	Prot_kinase_dom
			TraesCS5B02G324500	EGF-like_dom
			TraesCS5B02G324500	EGF-like_Ca-bd_dom
			TraesCS5B02G324500	Ser/Thr_kinase_AS
			TraesCS5B02G324500	Kinase-like_dom_sf
			TraesCS5B02G324500	Protein_kinase_ATP_BS
			TraesCS5B02G324500	EGF_Ca-bd_CS
			TraesCS5B02G324500	WAK_GUB
			TraesCS5B02G324500	WAK-like
			TraesCS5B02G329600	Oxid_FAD_bind_N
			TraesCS5B02G329600	ALO_C
			TraesCS5B02G329600	GULO_Plant
			TraesCS5B02G329600	FAD-bd_PCMH
			TraesCS5B02G329600	FAD-bd_PCMH_sub1
			TraesCS5B02G329600	FAD-bd_PCMH_sub2
			TraesCS5B02G329600	Vanillyl_alc_oxidase_C-sub2
			TraesCS5B02G329600	FAD-bd_PCMH-like_sf
			TraesCS5B02G319000	ThiF_NAD_FAD-bd
			TraesCS5B02G319000	APP-BP1
			TraesCS5B02G319000	Ubiquitin-activating_enz
			TraesCS5B02G319000	ThiF/MoeB/HesA
			TraesCS5B02G325200	PAC4
			TraesCS5B02G320800	SANT/Myb
			TraesCS5B02G320800	Homeobox-like_sf
			TraesCS5B02G320800	Myb_dom
			TraesCS5B02G326600	MATE_fam
			TraesCS5B02G326600	MATE_euk
			TraesCS5B02G324000	TFIIB
			TraesCS5B02G324000	Znf_TFIIB
			TraesCS5B02G324000	TFIIB_cyclin
			TraesCS5B02G324000	Cyclin-like_dom
			TraesCS5B02G324000	TFIIB_CS
			TraesCS5B02G324000	Cyclin-like_sf
			TraesCS5B02G328800	Cyt_P450
			TraesCS5B02G328800	Cyt_P450_E_grp-I
			TraesCS5B02G328800	Cyt_P450_CS
			TraesCS5B02G328800	Cyt_P450_sf
			TraesCS5B02G319300	Peptidase_S8/S53_dom
			TraesCS5B02G319300	Peptidase_S8_subtilisin-rel
			TraesCS5B02G319300	Peptidase_S8_Ser-AS
			TraesCS5B02G319300	Peptidases_S8_3
			TraesCS5B02G319300	Peptidase_S8/S53_dom_sf
			TraesCS5B02G319300	Subtilisin-like_FN3
			TraesCS5B02G319300	SBT
			TraesCS5B02G319300	S8pro/Inhibitor_I9
			TraesCS5B02G319300	S8pro/Inhibitor_I9_sf
			TraesCS5B02G329000	Cyclophilin-type_PPIase_dom
			TraesCS5B02G329000	Cyclophilin-type_PPIase_CS
			TraesCS5B02G329000	Cyclophilin-type_PPIase
			TraesCS5B02G329000	Cyclophilin-like_dom_sf
			TraesCS5B02G324011	Serpin_fam
			TraesCS5B02G324011	Serpin_dom
			TraesCS5B02G324011	Serpin_sf
			TraesCS5B02G324011	Serpin_sf_1
			TraesCS5B02G324011	Serpin_sf_2
			TraesCS5B02G325700
			TraesCS5B02G323000
			TraesCS5B02G327100	F-box_dom
			TraesCS5B02G327100	Gal_Oxase/kelch_b-propeller
			TraesCS5B02G327100	F-box-assoc_dom_typ3
			TraesCS5B02G327100	Kelch-typ_b-propeller
			TraesCS5B02G327100	F-box-assoc_interact_dom
			TraesCS5B02G327100	F-box-like_dom_sf
			TraesCS5B02G318700	Znf_CCCH
			TraesCS5B02G318700	Znf_PHD
			TraesCS5B02G318700	SWIB_MDM2_domain
			TraesCS5B02G318700	GYF
			TraesCS5B02G318700	Plus-3_dom
			TraesCS5B02G318700	Znf_FYVE_PHD
			TraesCS5B02G318700	Znf_RING/FYVE/PHD
			TraesCS5B02G318700	GYF-like_dom_sf
			TraesCS5B02G318700	Plus3-like_sf
			TraesCS5B02G318700	SWIB_MDM2_dom_sf
			TraesCS5B02G320900	ARMT1-like_metal-bd
			TraesCS5B02G320900	Type_II_PanK
			TraesCS5B02G320900	PanK_long
			TraesCS5B02G320900	At2g17340_3_helix_bundle
			TraesCS5B02G320900	AF1104-like_sf
			TraesCS5B02G320900	ATPase_NBD
			TraesCS5B02G324300
			TraesCS5B02G323800	RNaseH_domain
			TraesCS5B02G323800	RNaseH_sf
			TraesCS5B02G323800	RNase_H-like_dom_plant
			TraesCS5B02G326200	NB-ARC
			TraesCS5B02G326200	P-loop_NTPase
			TraesCS5B02G326200	LRR_dom_sf
			TraesCS5B02G326200	WH-like_DNA-bd_sf
			TraesCS5B02G326200	Apaf_helical
			TraesCS5B02G326200	Disease_R_plants
			TraesCS5B02G327500	PLipase_C_PInositol-sp_X_dom
			TraesCS5B02G327500	PLC-like_Pdiesterase_TIM-brl
			TraesCS5B02G320000	UCP015417_vWA
			TraesCS5B02G320000	vWFA_dom_sf
			TraesCS5B02G326300	NB-ARC
			TraesCS5B02G326300	P-loop_NTPase
			TraesCS5B02G326300	Rx_N
			TraesCS5B02G326300	Apaf_helical
			TraesCS5B02G326300	Disease_R_plants
			TraesCS5B02G317900	Ubox_domain
			TraesCS5B02G317900	ARM-like
			TraesCS5B02G317900	Znf_RING/FYVE/PHD
			TraesCS5B02G317900	ARM-type_fold
			TraesCS5B02G319400	Oxidoreductase-like_N
			TraesCS5B02G319400	OXLD1
			TraesCS5B02G328700
			TraesCS5B02G327600	BTB/POZ_dom
			TraesCS5B02G327600	MATH/TRAF_dom
			TraesCS5B02G327600	TRAF-like
			TraesCS5B02G327600	SKP1/BTB/POZ_sf
			TraesCS5B02G327600	BPM1-6
			TraesCS5B02G328200	Armadillo
			TraesCS5B02G328200	ARM-like
			TraesCS5B02G328200	ARM-type_fold
			TraesCS5B02G328200	Adaptor_Cbl_N_dom_sf
			TraesCS5B02G322000	Lon_substr-bd
			TraesCS5B02G322000	AAA+_ATPase
			TraesCS5B02G322000	ATPase_AAA_core
			TraesCS5B02G322000	Lon_bac/euk-typ
			TraesCS5B02G322000	Peptidase_S16_AS
			TraesCS5B02G322000	Lon_proteolytic
			TraesCS5B02G322000	Ribosomal_S5_D2-typ_fold_subgr
			TraesCS5B02G322000	PUA-like_sf
			TraesCS5B02G322000	Ribosomal_S5_D2-typ_fold
			TraesCS5B02G322000	Lon_Prtase
			TraesCS5B02G322000	P-loop_NTPase
			TraesCS5B02G322000	Lonp2_euk
			TraesCS5B02G327400	Xrn1_N
			TraesCS5B02G327400	5_3_exoribonuclease
			TraesCS5B02G327400	Xrn1_helical
			TraesCS5B02G321400
			TraesCS5B02G319800	Prot_kinase_dom
			TraesCS5B02G319800	Ser/Thr_kinase_AS
			TraesCS5B02G319800	Kinase-like_dom_sf
			TraesCS5B02G319800	Protein_kinase_ATP_BS
			TraesCS5B02G326700	Quinoprotein_ADH-like_supfam
			TraesCS5B02G326700	Kelch-typ_b-propeller
			TraesCS5B02G326700	F-box-assoc_interact_dom
			TraesCS5B02G318400	WD40_repeat
			TraesCS5B02G318400	TFIID_NTD2
			TraesCS5B02G318400	WD40/YVTN_repeat-like_dom_sf
			TraesCS5B02G318400	WD40_repeat_CS
			TraesCS5B02G318400	G-protein_beta_WD-40_rep
			TraesCS5B02G318400	WD40_repeat_dom_sf
			TraesCS5B02G318400	TFIID_NTD2_sf
			TraesCS5B02G324200	SWEET_sugar_transpr
			TraesCS5B02G324600
			TraesCS5B02G322600	SASA
			TraesCS5B02G322600	SGNH_hydro_sf
			TraesCS5B02G324400	EGF-type_Asp/Asn_hydroxyl_site
			TraesCS5B02G324400	Prot_kinase_dom
			TraesCS5B02G324400	EGF-like_dom
			TraesCS5B02G324400	EGF-like_Ca-bd_dom
			TraesCS5B02G324400	Ser/Thr_kinase_AS
			TraesCS5B02G324400	Growth_fac_rcpt_cys_sf
			TraesCS5B02G324400	Kinase-like_dom_sf
			TraesCS5B02G324400	Protein_kinase_ATP_BS
			TraesCS5B02G324400	EGF_Ca-bd_CS
			TraesCS5B02G324400	WAK_GUB
			TraesCS5B02G324400	WAK-like
			TraesCS5B02G320700	AB_hydrolase_1
			TraesCS5B02G320700	DNA_photolyase_N
			TraesCS5B02G320700	Rossmann-like_a/b/a_fold
			TraesCS5B02G320700	AB_hydrolase
			TraesCS5B02G320700	Crypto/Photolyase_N_sf
			TraesCS5B02G324800	Triosephosphate_isomerase
			TraesCS5B02G324800	Aldolase_TIM
			TraesCS5B02G324800	Triosephosphate_isomerase_AS
			TraesCS5B02G324800	TrioseP_Isoase_bac/euk
			TraesCS5B02G324800	TIM_sf
			TraesCS5B02G319900	UCP015417_vWA
			TraesCS5B02G319900	vWFA_dom_sf
			TraesCS5B02G318500	Cyt_P450
			TraesCS5B02G318500	Cyt_P450_E_grp-I
			TraesCS5B02G318500	Cyt_P450_CS
			TraesCS5B02G318500	Cyt_P450_sf
			TraesCS5B02G325900	XAP5
			TraesCS5B02G326000
			TraesCS5B02G323100	CDC4_N-term_subdom
			TraesCS5B02G323100	AAA+_ATPase
			TraesCS5B02G323100	ATPase_AAA_core
			TraesCS5B02G323100	ATPase_AAA_CS
			TraesCS5B02G323100	Cdc48_dom2
			TraesCS5B02G323100	Asp_de-COase-like_dom_sf
			TraesCS5B02G323100	P-loop_NTPase
			TraesCS5B02G323100	CDC48_domain_2-like_sf
			TraesCS5B02G323100	AAA_lid_3
			TraesCS5B02G326500	Pept_cys_AS
			TraesCS5B02G326500	Peptidase_C1A_C
			TraesCS5B02G326500	Peptidase_C1A
			TraesCS5B02G326500	Prot_inhib_I29
			TraesCS5B02G326500	Pept_his_AS
			TraesCS5B02G326500	Pept_asp_AS
			TraesCS5B02G326500	Papain-like_cys_pep_sf
			TraesCS5B02G326500	Peptidase_C1A_papain-like
			TraesCS5B02G322100
			TraesCS5B02G326800	F-box_dom
			TraesCS5B02G326800	Quinoprotein_ADH-like_supfam
			TraesCS5B02G326800	F-box-assoc_interact_dom
			TraesCS5B02G326800	F-box-like_dom_sf
			TraesCS5B02G320300	Ribosomal_L44e
			TraesCS5B02G320300	Ribosomal_zn-bd
			TraesCS5B02G318300	DOMON_domain
			TraesCS5B02G318300	Cyt_b561/ferric_Rdtase_TM
			TraesCS5B02G318300	DM13_domain
			TraesCS5B02G318300	DOH_DOMON
			TraesCS5B02G318300	B561A
			TraesCS5B02G320400	NDR1-like
			TraesCS5B02G328600	Nodulin-like
			TraesCS5B02G328600	MFS_trans_sf
			TraesCS5B02G322700	O-acyltransferase_WSD1_N
			TraesCS5B02G322700	O-acyltransferase_WSD1_C
			TraesCS5B02G322700	CAT-like_dom_sf
			TraesCS5B02G322700	O-acyltransferase_WSD1-like
			TraesCS5B02G328300
			TraesCS5B02G321200
			TraesCS5B02G319700	Glyco_hydro18_cat
			TraesCS5B02G319700	Glycoside_hydrolase_SF
			TraesCS5B02G325400	FkbM_mtfrase
			TraesCS5B02G325400	SAM-dependent_MTases
			TraesCS5B02G321900	Prot_kinase_dom
			TraesCS5B02G321900	Ser/Thr_kinase_AS
			TraesCS5B02G321900	Kinase-like_dom_sf
			TraesCS5B02G318000	Glyco_hydro_9
			TraesCS5B02G318000	6-hairpin_glycosidase_sf
			TraesCS5B02G318000	6hp_glycosidase-like_sf
			TraesCS5B02G318000	Glyco_hydro_9_His_AS
			TraesCS5B02G318000	Glyco_hydro_9_Asp/Glu_AS
			TraesCS5B02G324100	Serpin_fam
			TraesCS5B02G324100	Serpin_dom
			TraesCS5B02G324100	Serpin_sf
			TraesCS5B02G324100	Serpin_sf_1
			TraesCS5B02G324100	Serpin_sf_2
			TraesCS5B02G323700	Peroxidase_pln
			TraesCS5B02G323700	Haem_peroxidase
			TraesCS5B02G323700	Haem_peroxidase_sf
			TraesCS5B02G323700	Peroxidases_heam-ligand_BS
			TraesCS5B02G323700	Peroxidases_AS
			TraesCS5B02G323700	Secretory_peroxidase
			TraesCS5B02G322300	O-acyltransferase_WSD1_N
			TraesCS5B02G322300	O-acyltransferase_WSD1_C
			TraesCS5B02G322300	CAT-like_dom_sf
			TraesCS5B02G322300	O-acyltransferase_WSD1-like
			TraesCS5B02G327700	AP_endonuc_1
			TraesCS5B02G327700	Endo/exonuclease/phosphatase
			TraesCS5B02G327700	Znf_GRF
			TraesCS5B02G327700	AP_endonuclease_F1_CS
			TraesCS5B02G327700	Endo/exonu/phosph_ase_sf
			TraesCS5B02G328400	Thaumatin
			TraesCS5B02G328400	Osmotin/thaumatin-like_sf
			TraesCS5B02G328000	PLipase_C_PInositol-sp_X_dom
			TraesCS5B02G328000	PLC-like_Pdiesterase_TIM-brl
			TraesCS5B02G320100	Glyco_trans_8
			TraesCS5B02G320100	Nucleotide-diphossugar_trans
			TraesCS5B02G320100	GAUT
			TraesCS5B02G329400	Proteasome_asu_N
			TraesCS5B02G329400	Proteasome_sua/b
			TraesCS5B02G329400	Proteasome_alpha-type
			TraesCS5B02G329400	Ntn_hydrolases_N
			TraesCS5B02G318200	Cyt_P450
			TraesCS5B02G318200	Cyt_P450_E_grp-I
			TraesCS5B02G318200	Cyt_P450_CS
			TraesCS5B02G318200	Cyt_P450_sf
			TraesCS5B02G321100
			TraesCS5B02G321600	Calcineurin-like_PHP_ApaH
			TraesCS5B02G321600	Pesterase_At2g46
			TraesCS5B02G321600	Metallo-depent_PP-like
			TraesCS5B02G325600
			TraesCS5B02G328900	Cyt_P450
			TraesCS5B02G328900	Cyt_P450_E_grp-I
			TraesCS5B02G328900	Cyt_P450_CS
			TraesCS5B02G328900	Cyt_P450_sf
			TraesCS5B02G320200	Staygreen
			TraesCS5B02G322500	O-acyltransferase_WSD1_N
			TraesCS5B02G322500	O-acyltransferase_WSD1_C
			TraesCS5B02G322500	CAT-like_dom_sf
			TraesCS5B02G322500	O-acyltransferase_WSD1-like
			TraesCS5B02G323200	TB2_DP1_HVA22
			TraesCS5B02G322800	O-acyltransferase_WSD1_N
			TraesCS5B02G322800	O-acyltransferase_WSD1_C
			TraesCS5B02G322800	CAT-like_dom_sf
			TraesCS5B02G322800	O-acyltransferase_WSD1-like
			TraesCS5B02G326900	F-box_dom
			TraesCS5B02G326900	F-box-assoc_interact_dom
			TraesCS5B02G326900	F-box-like_dom_sf
			TraesCS5B02G319100
			TraesCS5B02G321000	Glyco_hydro_17
			TraesCS5B02G321000	Glycoside_hydrolase_SF
			TraesCS5B02G321000	Glyco_hydro_17_plant
			TraesCS5B02G329200	Scorpion_toxin-like
			TraesCS5B02G329200	Defensin_plant
			TraesCS5B02G329200	Scorpion_toxin-like_sf
21	Chr5B_HB71	Chr5B:519034445-526607377	TraesCS5B02G339200	PRONE_dom
			TraesCS5B02G339200	RopGEF
			TraesCS5B02G341900	Chaperonin_TCP-1_CS
			TraesCS5B02G341900	Cpn60/GroEL/TCP-1
			TraesCS5B02G341900	Chap_CCT_beta
			TraesCS5B02G341900	Chaperone_TCP-1
			TraesCS5B02G341900	GroEL-like_apical_dom_sf
			TraesCS5B02G341900	TCP-1-like_intermed_sf
			TraesCS5B02G341900	GROEL-like_equatorial_sf
			TraesCS5B02G341500
			TraesCS5B02G336600	CAT-like_dom_sf
			TraesCS5B02G340000
			TraesCS5B02G341300	F-box-like_dom_sf
			TraesCS5B02G336300	CAT-like_dom_sf
			TraesCS5B02G336400	NOG1_Rossman_fold_dom
			TraesCS5B02G336400	NOG_C
			TraesCS5B02G336400	NOG1
			TraesCS5B02G336400	P-loop_NTPase
			TraesCS5B02G336400	NOG1_N
			TraesCS5B02G341200
			TraesCS5B02G337400	Znf_B-box
			TraesCS5B02G342000	Bifunc_inhib/LTP/seed_store
			TraesCS5B02G342000	Hydrophob_seed_dom
			TraesCS5B02G342000	Bifun_inhib/LTP/seed_sf
			TraesCS5B02G340400	RNaseH_sf
			TraesCS5B02G339300	DUF674
			TraesCS5B02G336100	C2_dom
			TraesCS5B02G336100	PLipase_D/transphosphatidylase
			TraesCS5B02G336100	PLipase_D_pln
			TraesCS5B02G336100	PLipase_D_fam
			TraesCS5B02G336100	PLipase_D_C
			TraesCS5B02G336100	C2_domain_sf
			TraesCS5B02G338100
			TraesCS5B02G340200	AminoTfrase-like_pln_mobile
			TraesCS5B02G340200	MAIN-like
			TraesCS5B02G340500	F-box-like_dom_sf
			TraesCS5B02G341100	F-box-like_dom_sf
			TraesCS5B02G340600	F-box-like_dom_sf
			TraesCS5B02G336800
			TraesCS5B02G340700	Dynein_light_chain_typ-1/2
			TraesCS5B02G340700	DLC_sf
			TraesCS5B02G339500	NADH_UbQ_OxRdtase_su1/FPO
			TraesCS5B02G339100	MaoC-like_dom
			TraesCS5B02G339100	HotDog_dom_sf
			TraesCS5B02G340800	Prkrip1
			TraesCS5B02G338600
			TraesCS5B02G337800	F-box_dom
			TraesCS5B02G337800	F-box-like_dom_sf
[truncated: 442 more rows]
